# Supplementary material for: Electronic-reconstruction-enhanced hydrogen evolution catalysis in oxide polymorphs
Source: Nat Commun. 2019 Jul 17;10:3149. doi: 10.1038/s41467-019-11124-w (PMC6637208; doi:10.1038/s41467-019-11124-w)
Supplement: Supplementary file 3 — Source Data [file 41467_2019_11124_MOESM3_ESM.xlsx]

## Sheet: Fig. 1f
Fig. 1f	High resolution XRD
	α-Ti2O3			o-Ti2O3			γ-Ti2O3
	2 theta	Intensity		2 theta	Intensity		2 theta	Intensity
	20	159.244		20	105.855		20	114.215
	20.02	128.244		20.02	132.855		20.02	109.215
	20.04	187.244		20.04	98.8551		20.04	119.215
	20.06	127.245		20.06	150.855		20.06	109.216
	20.08	180.245		20.08	108.856		20.08	107.216
	20.1	124.245		20.1	131.856		20.1	112.216
	20.12	190.245		20.12	106.856		20.12	112.216
	20.14	124.246		20.14	143.856		20.14	116.217
	20.16	194.246		20.16	117.856		20.16	111.217
	20.18	136.246		20.18	144.857		20.18	107.217
	20.2	206.246		20.2	99.8568		20.2	114.217
	20.22	124.247		20.22	138.857		20.22	113.217
	20.24	197.247		20.24	118.857		20.24	115.218
	20.26	148.247		20.26	182.858		20.26	106.218
	20.28	177.247		20.28	112.858		20.28	112.218
	20.3	126.248		20.3	147.858		20.3	114.218
	20.32	184.248		20.32	105.858		20.32	112.218
	20.34	138.248		20.34	171.858		20.34	113.219
	20.36	211.248		20.36	117.859		20.36	110.219
	20.38	135.249		20.38	163.859		20.38	113.219
	20.4	172.249		20.4	122.859		20.4	115.219
	20.42	123.249		20.42	156.859		20.42	117.22
	20.44	198.249		20.44	113.859		20.44	112.22
	20.46	147.25		20.46	148.86		20.46	113.22
	20.48	203.25		20.48	106.86		20.48	110.22
	20.5	143.25		20.5	141.86		20.5	113.22
	20.52	187.25		20.52	99.8604		20.52	111.221
	20.54	116.251		20.54	168.861		20.54	114.221
	20.56	199.251		20.56	109.861		20.56	110.221
	20.58	124.251		20.58	165.861		20.58	110.221
	20.6	181.251		20.6	142.861		20.6	110.221
	20.62	125.252		20.62	184.861		20.62	115.222
	20.64	192.252		20.64	129.862		20.64	108.222
	20.66	132.252		20.66	161.862		20.66	111.222
	20.68	202.252		20.68	114.862		20.68	112.222
	20.7	133.253		20.7	147.862		20.7	109.223
	20.72	181.253		20.72	94.8625		20.72	111.223
	20.74	130.253		20.74	151.863		20.74	108.223
	20.76	203.253		20.76	108.863		20.76	116.223
	20.78	123.254		20.78	146.863		20.78	114.223
	20.8	177.254		20.8	100.863		20.8	110.224
	20.82	138.254		20.82	175.864		20.82	116.224
	20.84	167.254		20.84	116.864		20.84	117.224
	20.86	125.254		20.86	158.864		20.86	107.224
	20.88	178.255		20.88	98.8643		20.88	115.224
	20.9	135.255		20.9	149.865		20.9	108.225
	20.92	170.255		20.92	94.8647		20.92	110.225
	20.94	127.255		20.94	155.865		20.94	117.225
	20.96	178.256		20.96	106.865		20.96	113.225
	20.98	121.256		20.98	155.865		20.98	110.226
	21	178.256		21	109.866		21	111.226
	21.02	124.256		21.02	154.866		21.02	113.226
	21.04	192.257		21.04	109.866		21.04	107.226
	21.06	133.257		21.06	158.866		21.06	116.226
	21.08	177.257		21.08	109.867		21.08	111.227
	21.1	133.257		21.1	133.867		21.1	119.227
	21.12	179.258		21.12	114.867		21.12	108.227
	21.14	131.258		21.14	165.867		21.14	114.227
	21.16	186.258		21.16	108.867		21.16	111.227
	21.18	130.258		21.18	163.868		21.18	113.228
	21.2	178.259		21.2	107.868		21.2	111.228
	21.22	140.259		21.22	158.868		21.22	114.228
	21.24	179.259		21.24	113.868		21.24	108.228
	21.26	127.259		21.26	129.868		21.26	116.229
	21.28	173.26		21.28	111.869		21.28	113.229
	21.3	137.26		21.3	147.869		21.3	110.229
	21.32	169.26		21.32	102.869		21.32	114.229
	21.34	125.26		21.34	133.869		21.34	109.229
	21.36	154.261		21.36	106.87		21.36	110.23
	21.38	126.261		21.38	138.87		21.38	114.23
	21.4	175.261		21.4	105.87		21.4	114.23
	21.42	141.261		21.42	146.87		21.42	105.23
	21.44	172.262		21.44	101.87		21.44	114.23
	21.46	138.262		21.46	152.871		21.46	110.231
	21.48	175.262		21.48	114.871		21.48	108.231
	21.5	123.262		21.5	151.871		21.5	109.231
	21.52	164.263		21.52	117.871		21.52	112.231
	21.54	127.263		21.54	151.872		21.54	115.232
	21.56	171.263		21.56	115.872		21.56	108.232
	21.58	126.263		21.58	152.872		21.58	112.232
	21.6	165.264		21.6	102.872		21.6	114.232
	21.62	132.264		21.62	151.872		21.62	104.232
	21.64	161.264		21.64	102.873		21.64	107.233
	21.66	123.264		21.66	139.873		21.66	116.233
	21.68	170.264		21.68	100.873		21.68	112.233
	21.7	131.265		21.7	156.873		21.7	113.233
	21.72	163.265		21.72	102.874		21.72	106.233
	21.74	138.265		21.74	142.874		21.74	112.234
	21.76	162.265		21.76	103.874		21.76	109.234
	21.78	127.266		21.78	162.874		21.78	116.234
	21.8	174.266		21.8	105.874		21.8	112.234
	21.82	122.266		21.82	139.875		21.82	111.235
	21.84	178.266		21.84	101.875		21.84	114.235
	21.86	129.267		21.86	159.875		21.86	122.235
	21.88	164.267		21.88	99.8753		21.88	111.235
	21.9	133.267		21.9	152.875		21.9	111.235
	21.92	180.267		21.92	101.876		21.92	108.236
	21.94	129.268		21.94	153.876		21.94	116.236
	21.96	168.268		21.96	113.876		21.96	114.236
	21.98	133.268		21.98	147.876		21.98	109.236
	22	181.268		22	106.877		22	109.237
	22.02	132.269		22.02	136.877		22.02	112.237
	22.04	169.269		22.04	120.877		22.04	112.237
	22.06	124.269		22.06	152.877		22.06	114.237
	22.08	200.269		22.08	115.877		22.08	113.237
	22.1	138.27		22.1	141.878		22.1	112.238
	22.12	184.27		22.12	101.878		22.12	116.238
	22.14	128.27		22.14	129.878		22.14	112.238
	22.16	170.27		22.16	113.878		22.16	114.238
	22.18	129.271		22.18	159.879		22.18	111.238
	22.2	170.271		22.2	100.879		22.2	110.239
	22.22	133.271		22.22	139.879		22.22	114.239
	22.24	169.271		22.24	115.879		22.24	116.239
	22.26	131.272		22.26	156.879		22.26	106.239
	22.28	169.272		22.28	112.88		22.28	111.24
	22.3	122.272		22.3	152.88		22.3	111.24
	22.32	175.272		22.32	118.88		22.32	112.24
	22.34	128.273		22.34	154.88		22.34	114.24
	22.36	173.273		22.36	113.881		22.36	114.24
	22.38	129.273		22.38	145.881		22.38	113.241
	22.4	173.273		22.4	106.881		22.4	117.241
	22.42	129.274		22.42	149.881		22.42	114.241
	22.44	155.274		22.44	109.881		22.44	110.241
	22.46	128.274		22.46	151.882		22.46	110.241
	22.48	180.274		22.48	102.882		22.48	114.242
	22.5	128.274		22.5	167.882		22.5	112.242
	22.52	160.275		22.52	102.882		22.52	120.242
	22.54	128.275		22.54	160.882		22.54	119.242
	22.56	180.275		22.56	101.883		22.56	119.243
	22.58	132.275		22.58	141.883		22.58	118.243
	22.6	172.276		22.6	108.883		22.6	124.243
	22.62	130.276		22.62	150.883		22.62	125.243
	22.64	173.276		22.64	100.884		22.64	123.243
	22.66	119.276		22.66	169.884		22.66	147.244
	22.68	160.277		22.68	111.884		22.68	252.244
	22.7	130.277		22.7	166.884		22.7	612.244
	22.72	173.277		22.72	114.884		22.72	1202.24
	22.74	125.277		22.74	145.885		22.74	2202.24
	22.76	165.278		22.76	105.885		22.76	3933.24
	22.78	132.278		22.78	161.885		22.78	6624.24
	22.8	189.278		22.8	110.885		22.8	11388.2
	22.82	122.278		22.82	160.886		22.82	18272.2
	22.84	170.279		22.84	105.886		22.84	23821.2
	22.86	128.279		22.86	150.886		22.86	26987.2
	22.88	183.279		22.88	107.886		22.88	25749.2
	22.9	134.279		22.9	158.886		22.9	20339.2
	22.92	164.28		22.92	99.8867		22.92	13847.2
	22.94	124.28		22.94	150.887		22.94	8540.25
	22.96	175.28		22.96	112.887		22.96	5036.25
	22.98	139.28		22.98	140.887		22.98	2857.25
	23	183.281		23	107.888		23	1549.25
	23.02	139.281		23.02	158.888		23.02	640.247
	23.04	191.281		23.04	102.888		23.04	158.248
	23.06	140.281		23.06	142.888		23.06	130.248
	23.08	191.282		23.08	116.888		23.08	119.248
	23.1	120.282		23.1	158.889		23.1	121.248
	23.12	181.282		23.12	106.889		23.12	118.249
	23.14	132.282		23.14	150.889		23.14	120.249
	23.16	192.283		23.16	117.889		23.16	120.249
	23.18	136.283		23.18	138.89		23.18	119.249
	23.2	195.283		23.2	109.89		23.2	119.249
	23.22	127.283		23.22	138.89		23.22	115.25
	23.24	196.284		23.24	115.89		23.24	111.25
	23.26	162.284		23.26	150.89		23.26	114.25
	23.28	175.284		23.28	106.891		23.28	110.25
	23.3	131.284		23.3	141.891		23.3	114.25
	23.32	221.285		23.32	106.891		23.32	111.251
	23.34	133.285		23.34	148.891		23.34	109.251
	23.36	187.285		23.36	100.891		23.36	113.251
	23.38	142.285		23.38	148.892		23.38	112.251
	23.4	205.285		23.4	107.892		23.4	113.252
	23.42	137.286		23.42	123.892		23.42	105.252
	23.44	194.286		23.44	105.892		23.44	112.252
	23.46	133.286		23.46	140.893		23.46	114.252
	23.48	207.286		23.48	110.893		23.48	113.252
	23.5	141.287		23.5	139.893		23.5	116.253
	23.52	200.287		23.52	105.893		23.52	108.253
	23.54	128.287		23.54	140.893		23.54	113.253
	23.56	192.287		23.56	110.894		23.56	113.253
	23.58	143.288		23.58	141.894		23.58	112.253
	23.6	194.288		23.6	111.894		23.6	112.254
	23.62	133.288		23.62	142.894		23.62	108.254
	23.64	200.288		23.64	113.895		23.64	112.254
	23.66	126.289		23.66	153.895		23.66	110.254
	23.68	209.289		23.68	109.895		23.68	116.255
	23.7	145.289		23.7	135.895		23.7	113.255
	23.72	192.289		23.72	110.895		23.72	113.255
	23.74	130.29		23.74	162.896		23.74	108.255
	23.76	186.29		23.76	109.896		23.76	110.255
	23.78	125.29		23.78	156.896		23.78	112.256
	23.8	185.29		23.8	101.896		23.8	113.256
	23.82	137.291		23.82	156.897		23.82	122.256
	23.84	191.291		23.84	112.897		23.84	114.256
	23.86	138.291		23.86	146.897		23.86	116.257
	23.88	181.291		23.88	111.897		23.88	111.257
	23.9	135.292		23.9	141.897		23.9	111.257
	23.92	180.292		23.92	110.898		23.92	115.257
	23.94	134.292		23.94	149.898		23.94	118.257
	23.96	172.292		23.96	107.898		23.96	117.258
	23.98	125.293		23.98	143.898		23.98	109.258
	24	180.293		24	109.898		24	109.258
	24.02	131.293		24.02	142.899		24.02	116.258
	24.04	167.293		24.04	112.899		24.04	111.258
	24.06	135.294		24.06	148.899		24.06	110.259
	24.08	182.294		24.08	99.8994		24.08	118.259
	24.1	129.294		24.1	130.9		24.1	106.259
	24.12	166.294		24.12	109.9		24.12	112.259
	24.14	126.295		24.14	125.9		24.14	109.26
	24.16	177.295		24.16	103.9		24.16	114.26
	24.18	139.295		24.18	148.9		24.18	113.26
	24.2	184.295		24.2	105.901		24.2	109.26
	24.22	137.295		24.22	132.901		24.22	111.26
	24.24	195.296		24.24	108.901		24.24	113.261
	24.26	131.296		24.26	139.901		24.26	124.261
	24.28	172.296		24.28	115.902		24.28	113.261
	24.3	129.296		24.3	136.902		24.3	114.261
	24.32	180.297		24.32	108.902		24.32	116.261
	24.34	128.297		24.34	158.902		24.34	111.262
	24.36	178.297		24.36	107.902		24.36	113.262
	24.38	134.297		24.38	142.903		24.38	115.262
	24.4	186.298		24.4	113.903		24.4	113.262
	24.42	136.298		24.42	140.903		24.42	108.263
	24.44	163.298		24.44	103.903		24.44	111.263
	24.46	127.298		24.46	151.904		24.46	112.263
	24.48	184.299		24.48	106.904		24.48	107.263
	24.5	125.299		24.5	132.904		24.5	115.263
	24.52	186.299		24.52	110.904		24.52	107.264
	24.54	135.299		24.54	151.904		24.54	121.264
	24.56	179.3		24.56	107.905		24.56	112.264
	24.58	132.3		24.58	151.905		24.58	105.264
	24.6	177.3		24.6	107.905		24.6	113.264
	24.62	129.3		24.62	150.905		24.62	116.265
	24.64	176.301		24.64	112.906		24.64	115.265
	24.66	130.301		24.66	156.906		24.66	117.265
	24.68	180.301		24.68	108.906		24.68	120.265
	24.7	135.301		24.7	151.906		24.7	114.266
	24.72	187.302		24.72	104.906		24.72	115.266
	24.74	125.302		24.74	142.907		24.74	114.266
	24.76	167.302		24.76	109.907		24.76	108.266
	24.78	132.302		24.78	151.907		24.78	113.266
	24.8	183.303		24.8	108.907		24.8	113.267
	24.82	120.303		24.82	141.907		24.82	112.267
	24.84	167.303		24.84	118.908		24.84	120.267
	24.86	130.303		24.86	148.908		24.86	114.267
	24.88	174.304		24.88	110.908		24.88	106.267
	24.9	129.304		24.9	147.908		24.9	112.268
	24.92	180.304		24.92	117.909		24.92	117.268
	24.94	147.304		24.94	145.909		24.94	113.268
	24.96	204.305		24.96	107.909		24.96	113.268
	24.98	119.305		24.98	139.909		24.98	112.269
	25	190.305		25	110.909		25	112.269
	25.02	126.305		25.02	144.91		25.02	116.269
	25.04	170.305		25.04	106.91		25.04	108.269
	25.06	127.306		25.06	154.91		25.06	113.269
	25.08	193.306		25.08	116.91		25.08	115.27
	25.1	142.306		25.1	150.911		25.1	117.27
	25.12	162.306		25.12	113.911		25.12	114.27
	25.14	141.307		25.14	137.911		25.14	117.27
	25.16	180.307		25.16	120.911		25.16	112.27
	25.18	131.307		25.18	148.911		25.18	109.271
	25.2	180.307		25.2	106.912		25.2	111.271
	25.22	129.308		25.22	151.912		25.22	107.271
	25.24	177.308		25.24	104.912		25.24	112.271
	25.26	130.308		25.26	140.912		25.26	113.272
	25.28	172.308		25.28	120.913		25.28	114.272
	25.3	140.309		25.3	136.913		25.3	115.272
	25.32	188.309		25.32	99.913		25.32	110.272
	25.34	134.309		25.34	146.913		25.34	109.272
	25.36	193.309		25.36	100.913		25.36	109.273
	25.38	122.31		25.38	152.914		25.38	116.273
	25.4	182.31		25.4	109.914		25.4	115.273
	25.42	146.31		25.42	159.914		25.42	114.273
	25.44	195.31		25.44	103.914		25.44	117.273
	25.46	140.311		25.46	157.915		25.46	113.274
	25.48	186.311		25.48	108.915		25.48	110.274
	25.5	124.311		25.5	161.915		25.5	114.274
	25.52	177.311		25.52	104.915		25.52	116.274
	25.54	139.312		25.54	163.915		25.54	113.275
	25.56	172.312		25.56	104.916		25.56	109.275
	25.58	139.312		25.58	146.916		25.58	123.275
	25.6	153.312		25.6	100.916		25.6	112.275
	25.62	128.313		25.62	139.916		25.62	121.275
	25.64	182.313		25.64	115.916		25.64	112.276
	25.66	126.313		25.66	154.917		25.66	113.276
	25.68	176.313		25.68	109.917		25.68	114.276
	25.7	128.314		25.7	150.917		25.7	108.276
	25.72	176.314		25.72	109.917		25.72	112.276
	25.74	123.314		25.74	137.918		25.74	114.277
	25.76	175.314		25.76	103.918		25.76	112.277
	25.78	130.315		25.78	179.918		25.78	116.277
	25.8	148.315		25.8	105.918		25.8	109.277
	25.82	127.315		25.82	133.918		25.82	113.278
	25.84	160.315		25.84	108.919		25.84	107.278
	25.86	130.315		25.86	158.919		25.86	119.278
	25.88	168.316		25.88	107.919		25.88	115.278
	25.9	134.316		25.9	152.919		25.9	113.278
	25.92	164.316		25.92	111.92		25.92	120.279
	25.94	123.316		25.94	147.92		25.94	119.279
	25.96	160.317		25.96	110.92		25.96	118.279
	25.98	121.317		25.98	138.92		25.98	115.279
	26	175.317		26	102.92		26	118.279
	26.02	127.317		26.02	144.921		26.02	110.28
	26.04	185.318		26.04	116.921		26.04	115.28
	26.06	129.318		26.06	136.921		26.06	115.28
	26.08	183.318		26.08	118.921		26.08	115.28
	26.1	143.318		26.1	136.922		26.1	110.281
	26.12	163.319		26.12	93.9217		26.12	117.281
	26.14	131.319		26.14	131.922		26.14	112.281
	26.16	171.319		26.16	109.922		26.16	114.281
	26.18	118.319		26.18	156.922		26.18	119.281
	26.2	173.32		26.2	106.923		26.2	117.282
	26.22	131.32		26.22	142.923		26.22	121.282
	26.24	177.32		26.24	111.923		26.24	117.282
	26.26	127.32		26.26	124.923		26.26	116.282
	26.28	184.321		26.28	113.923		26.28	112.283
	26.3	130.321		26.3	150.924		26.3	112.283
	26.32	177.321		26.32	115.924		26.32	113.283
	26.34	124.321		26.34	141.924		26.34	120.283
	26.36	178.322		26.36	104.924		26.36	110.283
	26.38	137.322		26.38	152.925		26.38	115.284
	26.4	172.322		26.4	110.925		26.4	120.284
	26.42	132.322		26.42	142.925		26.42	110.284
	26.44	177.323		26.44	100.925		26.44	112.284
	26.46	129.323		26.46	146.925		26.46	114.284
	26.48	172.323		26.48	103.926		26.48	119.285
	26.5	122.323		26.5	144.926		26.5	109.285
	26.52	172.324		26.52	103.926		26.52	112.285
	26.54	124.324		26.54	148.926		26.54	113.285
	26.56	170.324		26.56	103.927		26.56	106.286
	26.58	129.324		26.58	142.927		26.58	117.286
	26.6	183.325		26.6	102.927		26.6	110.286
	26.62	119.325		26.62	145.927		26.62	113.286
	26.64	188.325		26.64	107.927		26.64	111.286
	26.66	135.325		26.66	142.928		26.66	112.287
	26.68	173.326		26.68	118.928		26.68	115.287
	26.7	135.326		26.7	137.928		26.7	114.287
	26.72	173.326		26.72	116.928		26.72	110.287
	26.74	126.326		26.74	160.929		26.74	110.287
	26.76	166.326		26.76	115.929		26.76	109.288
	26.78	121.327		26.78	136.929		26.78	114.288
	26.8	168.327		26.8	105.929		26.8	113.288
	26.82	129.327		26.82	154.929		26.82	118.288
	26.84	182.327		26.84	109.93		26.84	117.289
	26.86	128.328		26.86	154.93		26.86	118.289
	26.88	176.328		26.88	114.93		26.88	114.289
	26.9	129.328		26.9	155.93		26.9	119.289
	26.92	170.328		26.92	111.93		26.92	109.289
	26.94	134.329		26.94	151.931		26.94	112.29
	26.96	170.329		26.96	105.931		26.96	106.29
	26.98	120.329		26.98	161.931		26.98	117.29
	27	177.329		27	97.9314		27	125.29
	27.02	124.33		27.02	150.932		27.02	115.29
	27.04	171.33		27.04	111.932		27.04	116.291
	27.06	128.33		27.06	131.932		27.06	111.291
	27.08	168.33		27.08	111.932		27.08	117.291
	27.1	130.331		27.1	138.932		27.1	113.291
	27.12	175.331		27.12	103.933		27.12	116.292
	27.14	130.331		27.14	142.933		27.14	112.292
	27.16	180.331		27.16	114.933		27.16	114.292
	27.18	122.332		27.18	144.933		27.18	116.292
	27.2	190.332		27.2	108.934		27.2	114.292
	27.22	134.332		27.22	154.934		27.22	108.293
	27.24	179.332		27.24	103.934		27.24	113.293
	27.26	122.333		27.26	154.934		27.26	118.293
	27.28	164.333		27.28	112.934		27.28	115.293
	27.3	145.333		27.3	151.935		27.3	111.293
	27.32	180.333		27.32	114.935		27.32	115.294
	27.34	135.334		27.34	148.935		27.34	115.294
	27.36	175.334		27.36	102.935		27.36	117.294
	27.38	144.334		27.38	130.936		27.38	117.294
	27.4	171.334		27.4	112.936		27.4	119.295
	27.42	138.335		27.42	147.936		27.42	112.295
	27.44	165.335		27.44	106.936		27.44	108.295
	27.46	136.335		27.46	153.936		27.46	112.295
	27.48	172.335		27.48	105.937		27.48	111.295
	27.5	134.335		27.5	140.937		27.5	119.296
	27.52	183.336		27.52	107.937		27.52	109.296
	27.54	119.336		27.54	146.937		27.54	120.296
	27.56	169.336		27.56	114.938		27.56	112.296
	27.58	134.336		27.58	146.938		27.58	110.296
	27.6	174.337		27.6	112.938		27.6	111.297
	27.62	128.337		27.62	122.938		27.62	123.297
	27.64	158.337		27.64	109.938		27.64	112.297
	27.66	123.337		27.66	148.939		27.66	112.297
	27.68	173.338		27.68	109.939		27.68	119.298
	27.7	119.338		27.7	145.939		27.7	112.298
	27.72	166.338		27.72	122.939		27.72	114.298
	27.74	131.338		27.74	137.939		27.74	114.298
	27.76	172.339		27.76	110.94		27.76	114.298
	27.78	129.339		27.78	140.94		27.78	111.299
	27.8	176.339		27.8	101.94		27.8	110.299
	27.82	131.339		27.82	140.94		27.82	115.299
	27.84	199.34		27.84	99.9406		27.84	110.299
	27.86	132.34		27.86	136.941		27.86	112.299
	27.88	155.34		27.88	102.941		27.88	120.3
	27.9	124.34		27.9	140.941		27.9	120.3
	27.92	194.341		27.92	114.941		27.92	119.3
	27.94	120.341		27.94	128.942		27.94	112.3
	27.96	169.341		27.96	110.942		27.96	109.301
	27.98	127.341		27.98	156.942		27.98	112.301
	28	170.342		28	97.9423		28	111.301
	28.02	141.342		28.02	154.943		28.02	113.301
	28.04	178.342		28.04	110.943		28.04	121.301
	28.06	137.342		28.06	160.943		28.06	116.302
	28.08	175.343		28.08	108.943		28.08	110.302
	28.1	123.343		28.1	154.943		28.1	112.302
	28.12	165.343		28.12	98.9437		28.12	107.302
	28.14	118.343		28.14	148.944		28.14	112.303
	28.16	179.344		28.16	107.944		28.16	113.303
	28.18	125.344		28.18	143.944		28.18	118.303
	28.2	169.344		28.2	117.945		28.2	108.303
	28.22	130.344		28.22	145.945		28.22	110.303
	28.24	163.345		28.24	110.945		28.24	108.304
	28.26	119.345		28.26	144.945		28.26	111.304
	28.28	163.345		28.28	99.9454		28.28	111.304
	28.3	125.345		28.3	148.946		28.3	110.304
	28.32	151.345		28.32	105.946		28.32	111.304
	28.34	124.346		28.34	141.946		28.34	110.305
	28.36	163.346		28.36	116.946		28.36	114.305
	28.38	124.346		28.38	132.946		28.38	113.305
	28.4	158.346		28.4	102.947		28.4	109.305
	28.42	114.347		28.42	133.947		28.42	113.306
	28.44	150.347		28.44	103.947		28.44	105.306
	28.46	127.347		28.46	154.947		28.46	109.306
	28.48	160.347		28.48	123.948		28.48	114.306
	28.5	127.348		28.5	136.948		28.5	115.306
	28.52	177.348		28.52	110.948		28.52	112.307
	28.54	131.348		28.54	136.948		28.54	107.307
	28.56	184.348		28.56	100.948		28.56	107.307
	28.58	122.349		28.58	136.949		28.58	113.307
	28.6	170.349		28.6	109.949		28.6	112.307
	28.62	128.349		28.62	150.949		28.62	110.308
	28.64	170.349		28.64	105.949		28.64	110.308
	28.66	129.35		28.66	144.95		28.66	108.308
	28.68	179.35		28.68	112.95		28.68	112.308
	28.7	138.35		28.7	138.95		28.7	115.309
	28.72	198.35		28.72	109.95		28.72	111.309
	28.74	127.351		28.74	135.95		28.74	108.309
	28.76	173.351		28.76	99.9507		28.76	110.309
	28.78	131.351		28.78	141.951		28.78	107.309
	28.8	173.351		28.8	103.951		28.8	116.31
	28.82	120.352		28.82	141.951		28.82	111.31
	28.84	172.352		28.84	106.952		28.84	111.31
	28.86	121.352		28.86	149.952		28.86	115.31
	28.88	186.352		28.88	108.952		28.88	107.31
	28.9	131.353		28.9	158.952		28.9	112.311
	28.92	182.353		28.92	105.952		28.92	114.311
	28.94	139.353		28.94	175.953		28.94	110.311
	28.96	176.353		28.96	109.953		28.96	108.311
	28.98	128.354		28.98	142.953		28.98	107.312
	29	175.354		29	118.953		29	118.312
	29.02	133.354		29.02	161.954		29.02	110.312
	29.04	154.354		29.04	104.954		29.04	111.312
	29.06	122.355		29.06	165.954		29.06	114.312
	29.08	150.355		29.08	103.954		29.08	108.313
	29.1	125.355		29.1	134.954		29.1	113.313
	29.12	168.355		29.12	101.955		29.12	116.313
	29.14	132.356		29.14	137.955		29.14	108.313
	29.16	176.356		29.16	110.955		29.16	108.313
	29.18	126.356		29.18	136.955		29.18	110.314
	29.2	165.356		29.2	108.955		29.2	110.314
	29.22	140.356		29.22	142.956		29.22	111.314
	29.24	182.357		29.24	101.956		29.24	112.314
	29.26	118.357		29.26	143.956		29.26	112.315
	29.28	172.357		29.28	105.956		29.28	107.315
	29.3	132.357		29.3	129.957		29.3	112.315
	29.32	175.358		29.32	106.957		29.32	114.315
	29.34	124.358		29.34	142.957		29.34	110.315
	29.36	193.358		29.36	112.957		29.36	112.316
	29.38	130.358		29.38	137.957		29.38	113.316
	29.4	178.359		29.4	98.9577		29.4	115.316
	29.42	128.359		29.42	158.958		29.42	112.316
	29.44	175.359		29.44	115.958		29.44	111.316
	29.46	135.359		29.46	149.958		29.46	107.317
	29.48	163.36		29.48	114.959		29.48	121.317
	29.5	133.36		29.5	156.959		29.5	113.317
	29.52	189.36		29.52	101.959		29.52	108.317
	29.54	131.36		29.54	142.959		29.54	110.318
	29.56	168.361		29.56	116.959		29.56	114.318
	29.58	133.361		29.58	156.96		29.58	107.318
	29.6	158.361		29.6	102.96		29.6	112.318
	29.62	123.361		29.62	135.96		29.62	109.318
	29.64	166.362		29.64	104.96		29.64	112.319
	29.66	132.362		29.66	153.961		29.66	109.319
	29.68	148.362		29.68	106.961		29.68	113.319
	29.7	122.362		29.7	151.961		29.7	114.319
	29.72	160.363		29.72	109.961		29.72	118.319
	29.74	126.363		29.74	157.961		29.74	110.32
	29.76	158.363		29.76	92.9616		29.76	115.32
	29.78	131.363		29.78	149.962		29.78	110.32
	29.8	170.364		29.8	114.962		29.8	111.32
	29.82	120.364		29.82	127.962		29.82	111.321
	29.84	174.364		29.84	97.9625		29.84	105.321
	29.86	129.364		29.86	118.963		29.86	110.321
	29.88	174.365		29.88	98.9629		29.88	112.321
	29.9	142.365		29.9	159.963		29.9	108.321
	29.92	177.365		29.92	110.963		29.92	112.322
	29.94	132.365		29.94	159.964		29.94	108.322
	29.96	186.366		29.96	115.964		29.96	110.322
	29.98	123.366		29.98	147.964		29.98	116.322
	30	165.366		30	108.964		30	107.323
	30.02	131.366		30.02	116.964		30.02	110.323
	30.04	174.366		30.04	105.965		30.04	114.323
	30.06	135.367		30.06	143.965		30.06	107.323
	30.08	154.367		30.08	101.965		30.08	108.323
	30.1	119.367		30.1	144.965		30.1	107.324
	30.12	159.367		30.12	102.966		30.12	109.324
	30.14	128.368		30.14	103.966		30.14	110.324
	30.16	163.368		30.16	96.966		30.16	103.324
	30.18	132.368		30.18	126.966		30.18	113.324
	30.2	161.368		30.2	110.966		30.2	112.325
	30.22	128.369		30.22	129.967		30.22	116.325
	30.24	167.369		30.24	103.967		30.24	109.325
	30.26	139.369		30.26	111.967		30.26	108.325
	30.28	159.369		30.28	106.967		30.28	113.326
	30.3	129.37		30.3	129.968		30.3	113.326
	30.32	153.37		30.32	106.968		30.32	113.326
	30.34	124.37		30.34	127.968		30.34	111.326
	30.36	164.37		30.36	101.968		30.36	116.326
	30.38	127.371		30.38	137.968		30.38	109.327
	30.4	174.371		30.4	97.9686		30.4	114.327
	30.42	131.371		30.42	168.969		30.42	117.327
	30.44	158.371		30.44	113.969		30.44	110.327
	30.46	130.372		30.46	181.969		30.46	116.327
	30.48	163.372		30.48	100.97		30.48	114.328
	30.5	119.372		30.5	141.97		30.5	112.328
	30.52	157.372		30.52	109.97		30.52	113.328
	30.54	128.373		30.54	156.97		30.54	107.328
	30.56	162.373		30.56	102.97		30.56	105.329
	30.58	131.373		30.58	153.971		30.58	115.329
	30.6	161.373		30.6	110.971		30.6	111.329
	30.62	118.374		30.62	152.971		30.62	111.329
	30.64	151.374		30.64	107.971		30.64	113.329
	30.66	126.374		30.66	141.971		30.66	110.33
	30.68	156.374		30.68	112.972		30.68	109.33
	30.7	129.375		30.7	156.972		30.7	111.33
	30.72	167.375		30.72	109.972		30.72	111.33
	30.74	123.375		30.74	137.972		30.74	111.33
	30.76	161.375		30.76	108.973		30.76	110.331
	30.78	124.376		30.78	166.973		30.78	110.331
	30.8	179.376		30.8	109.973		30.8	116.331
	30.82	117.376		30.82	142.973		30.82	116.331
	30.84	147.376		30.84	99.9735		30.84	108.332
	30.86	128.376		30.86	131.974		30.86	110.332
	30.88	156.377		30.88	94.9739		30.88	110.332
	30.9	131.377		30.9	129.974		30.9	106.332
	30.92	142.377		30.92	100.974		30.92	109.332
	30.94	123.377		30.94	125.975		30.94	111.333
	30.96	171.378		30.96	113.975		30.96	107.333
	30.98	130.378		30.98	145.975		30.98	110.333
	31	141.378		31	105.975		31	113.333
	31.02	124.378		31.02	146.975		31.02	105.333
	31.04	154.379		31.04	108.976		31.04	112.334
	31.06	135.379		31.06	148.976		31.06	108.334
	31.08	158.379		31.08	106.976		31.08	106.334
	31.1	128.379		31.1	147.976		31.1	112.334
	31.12	154.38		31.12	115.977		31.12	105.335
	31.14	123.38		31.14	141.977		31.14	109.335
	31.16	151.38		31.16	112.977		31.16	114.335
	31.18	130.38		31.18	148.977		31.18	115.335
	31.2	145.381		31.2	101.977		31.2	109.335
	31.22	122.381		31.22	165.978		31.22	112.336
	31.24	169.381		31.24	107.978		31.24	106.336
	31.26	130.381		31.26	151.978		31.26	111.336
	31.28	156.382		31.28	102.978		31.28	111.336
	31.3	128.382		31.3	147.979		31.3	113.336
	31.32	150.382		31.32	111.979		31.32	105.337
	31.34	120.382		31.34	159.979		31.34	112.337
	31.36	160.383		31.36	103.979		31.36	112.337
	31.38	128.383		31.38	138.979		31.38	112.337
	31.4	161.383		31.4	97.9796		31.4	110.338
	31.42	119.383		31.42	156.98		31.42	112.338
	31.44	164.384		31.44	106.98		31.44	108.338
	31.46	122.384		31.46	152.98		31.46	115.338
	31.48	166.384		31.48	103.98		31.48	113.338
	31.5	126.384		31.5	157.981		31.5	114.339
	31.52	161.385		31.52	102.981		31.52	110.339
	31.54	120.385		31.54	159.981		31.54	111.339
	31.56	157.385		31.56	105.981		31.56	107.339
	31.58	116.385		31.58	141.982		31.58	112.339
	31.6	139.386		31.6	98.9818		31.6	108.34
	31.62	115.386		31.62	142.982		31.62	106.34
	31.64	127.386		31.64	101.982		31.64	115.34
	31.66	117.386		31.66	136.982		31.66	111.34
	31.68	143.387		31.68	108.983		31.68	109.341
	31.7	123.387		31.7	150.983		31.7	110.341
	31.72	125.387		31.72	90.9831		31.72	113.341
	31.74	115.387		31.74	161.983		31.74	110.341
	31.76	130.387		31.76	106.984		31.76	109.341
	31.78	123.388		31.78	154.984		31.78	114.342
	31.8	138.388		31.8	104.984		31.8	107.342
	31.82	115.388		31.82	129.984		31.82	109.342
	31.84	141.388		31.84	101.984		31.84	116.342
	31.86	121.389		31.86	134.985		31.86	109.343
	31.88	157.389		31.88	96.9849		31.88	112.343
	31.9	121.389		31.9	109.985		31.9	110.343
	31.92	147.389		31.92	95.9853		31.92	113.343
	31.94	111.39		31.94	137.986		31.94	107.343
	31.96	158.39		31.96	107.986		31.96	110.344
	31.98	118.39		31.98	121.986		31.98	112.344
	32	151.39		32	104.986		32	108.344
	32.02	121.391		32.02	145.986		32.02	113.344
	32.04	147.391		32.04	103.987		32.04	108.344
	32.06	121.391		32.06	122.987		32.06	112.345
	32.08	153.391		32.08	94.9871		32.08	111.345
	32.1	128.392		32.1	152.987		32.1	108.345
	32.12	165.392		32.12	107.987		32.12	107.345
	32.14	116.392		32.14	167.988		32.14	112.346
	32.16	162.392		32.16	109.988		32.16	114.346
	32.18	115.393		32.18	164.988		32.18	112.346
	32.2	167.393		32.2	115.988		32.2	111.346
	32.22	117.393		32.22	160.989		32.22	111.346
	32.24	161.393		32.24	95.9888		32.24	111.347
	32.26	133.394		32.26	149.989		32.26	107.347
	32.28	173.394		32.28	102.989		32.28	112.347
	32.3	117.394		32.3	151.989		32.3	108.347
	32.32	166.394		32.32	102.99		32.32	108.347
	32.34	128.395		32.34	151.99		32.34	114.348
	32.36	161.395		32.36	108.99		32.36	113.348
	32.38	114.395		32.38	133.99		32.38	105.348
	32.4	178.395		32.4	111.991		32.4	107.348
	32.42	132.396		32.42	156.991		32.42	113.349
	32.44	160.396		32.44	103.991		32.44	112.349
	32.46	133.396		32.46	135.991		32.46	110.349
	32.48	164.396		32.48	106.991		32.48	110.349
	32.5	114.397		32.5	153.992		32.5	107.349
	32.52	157.397		32.52	99.9919		32.52	108.35
	32.54	126.397		32.54	160.992		32.54	110.35
	32.56	178.397		32.56	104.992		32.56	104.35
	32.58	127.397		32.58	133.993		32.58	111.35
	32.6	151.398		32.6	101.993		32.6	107.35
	32.62	124.398		32.62	150.993		32.62	112.351
	32.64	160.398		32.64	114.993		32.64	108.351
	32.66	118.398		32.66	146.993		32.66	109.351
	32.68	155.399		32.68	100.994		32.68	109.351
	32.7	110.399		32.7	152.994		32.7	112.352
	32.72	171.399		32.72	95.9941		32.72	108.352
	32.74	123.399		32.74	139.994		32.74	110.352
	32.76	163.4		32.76	99.9945		32.76	110.352
	32.78	122.4		32.78	149.995		32.78	116.352
	32.8	152.4		32.8	118.995		32.8	109.353
	32.82	120.4		32.82	160.995		32.82	110.353
	32.84	154.401		32.84	96.9954		32.84	112.353
	32.86	121.401		32.86	157.996		32.86	113.353
	32.88	170.401		32.88	105.996		32.88	110.353
	32.9	123.401		32.9	148.996		32.9	109.354
	32.92	157.402		32.92	97.9963		32.92	110.354
	32.94	123.402		32.94	150.996		32.94	107.354
	32.96	172.402		32.96	98.9967		32.96	111.354
	32.98	127.402		32.98	156.997		32.98	107.355
	33	151.403		33	102.997		33	110.355
	33.02	130.403		33.02	136.997		33.02	102.355
	33.04	165.403		33.04	102.998		33.04	108.355
	33.06	122.403		33.06	140.998		33.06	109.355
	33.08	184.404		33.08	100.998		33.08	110.356
	33.1	120.404		33.1	136.998		33.1	107.356
	33.12	164.404		33.12	107.998		33.12	111.356
	33.14	127.404		33.14	148.999		33.14	106.356
	33.16	157.405		33.16	95.9989		33.16	112.356
	33.18	120.405		33.18	138.999		33.18	105.357
	33.2	174.405		33.2	101.999		33.2	107.357
	33.22	120.405		33.22	128		33.22	113.357
	33.24	151.406		33.24	106		33.24	112.357
	33.26	120.406		33.26	153		33.26	111.358
	33.28	166.406		33.28	104		33.28	112.358
	33.3	125.406		33.3	142		33.3	108.358
	33.32	147.406		33.32	117.001		33.32	106.358
	33.34	120.407		33.34	142.001		33.34	108.358
	33.36	164.407		33.36	99.0011		33.36	110.359
	33.38	119.407		33.38	141.001		33.38	108.359
	33.4	163.407		33.4	107.002		33.4	112.359
	33.42	116.408		33.42	131.002		33.42	116.359
	33.44	172.408		33.44	109.002		33.44	117.359
	33.46	124.408		33.46	151.002		33.46	109.36
	33.48	154.408		33.48	97.0024		33.48	112.36
	33.5	124.409		33.5	147.003		33.5	108.36
	33.52	150.409		33.52	108.003		33.52	105.36
	33.54	118.409		33.54	148.003		33.54	115.361
	33.56	172.409		33.56	106.003		33.56	120.361
	33.58	124.41		33.58	148.004		33.58	116.361
	33.6	174.41		33.6	101.004		33.6	114.361
	33.62	120.41		33.62	148.004		33.62	116.361
	33.64	164.41		33.64	100.004		33.64	107.362
	33.66	121.411		33.66	145.004		33.66	111.362
	33.68	165.411		33.68	100.005		33.68	108.362
	33.7	121.411		33.7	150.005		33.7	108.362
	33.72	156.411		33.72	95.005		33.72	113.362
	33.74	121.412		33.74	144.005		33.74	113.363
	33.76	175.412		33.76	111.005		33.76	105.363
	33.78	120.412		33.78	151.006		33.78	112.363
	33.8	153.412		33.8	104.006		33.8	106.363
	33.82	125.413		33.82	144.006		33.82	112.364
	33.84	152.413		33.84	94.0063		33.84	113.364
	33.86	117.413		33.86	146.007		33.86	110.364
	33.88	159.413		33.88	114.007		33.88	116.364
	33.9	117.414		33.9	160.007		33.9	113.364
	33.92	177.414		33.92	95.0072		33.92	104.365
	33.94	110.414		33.94	156.007		33.94	113.365
	33.96	167.414		33.96	103.008		33.96	111.365
	33.98	127.415		33.98	135.008		33.98	107.365
	34	158.415		34	105.008		34	103.365
	34.02	118.415		34.02	142.008		34.02	112.366
	34.04	154.415		34.04	105.009		34.04	107.366
	34.06	113.416		34.06	150.009		34.06	112.366
	34.08	153.416		34.08	101.009		34.08	112.366
	34.1	115.416		34.1	151.009		34.1	112.367
	34.12	170.416		34.12	94.0094		34.12	112.367
	34.14	133.417		34.14	148.01		34.14	115.367
	34.16	173.417		34.16	100.01		34.16	107.367
	34.18	125.417		34.18	168.01		34.18	109.367
	34.2	146.417		34.2	108.01		34.2	111.368
	34.22	128.417		34.22	157.011		34.22	104.368
	34.24	158.418		34.24	105.011		34.24	113.368
	34.26	121.418		34.26	152.011		34.26	107.368
	34.28	176.418		34.28	105.011		34.28	103.369
	34.3	124.418		34.3	166.011		34.3	112.369
	34.32	151.419		34.32	114.012		34.32	107.369
	34.34	117.419		34.34	150.012		34.34	108.369
	34.36	163.419		34.36	113.012		34.36	109.369
	34.38	122.419		34.38	158.012		34.38	108.37
	34.4	155.42		34.4	98.0125		34.4	114.37
	34.42	122.42		34.42	157.013		34.42	111.37
	34.44	151.42		34.44	102.013		34.44	113.37
	34.46	117.42		34.46	148.013		34.46	107.37
	34.48	163.421		34.48	112.013		34.48	110.371
	34.5	131.421		34.5	153.014		34.5	117.371
	34.52	172.421		34.52	105.014		34.52	106.371
	34.54	120.421		34.54	159.014		34.54	110.371
	34.56	148.422		34.56	103.014		34.56	107.372
	34.58	127.422		34.58	142.014		34.58	108.372
	34.6	166.422		34.6	98.0147		34.6	114.372
	34.62	119.422		34.62	147.015		34.62	109.372
	34.64	147.423		34.64	97.0151		34.64	110.372
	34.66	122.423		34.66	144.015		34.66	112.373
	34.68	158.423		34.68	109.016		34.68	110.373
	34.7	132.423		34.7	136.016		34.7	110.373
	34.72	157.424		34.72	101.016		34.72	115.373
	34.74	121.424		34.74	156.016		34.74	116.373
	34.76	157.424		34.76	103.016		34.76	109.374
	34.78	121.424		34.78	153.017		34.78	115.374
	34.8	161.425		34.8	99.0169		34.8	114.374
	34.82	120.425		34.82	142.017		34.82	108.374
	34.84	149.425		34.84	106.017		34.84	111.375
	34.86	116.425		34.86	146.018		34.86	113.375
	34.88	169.426		34.88	102.018		34.88	106.375
	34.9	121.426		34.9	148.018		34.9	110.375
	34.92	164.426		34.92	112.018		34.92	110.375
	34.94	128.426		34.94	155.018		34.94	110.376
	34.96	163.427		34.96	98.0186		34.96	109.376
	34.98	124.427		34.98	168.019		34.98	105.376
	35	162.427		35	108.019		35	112.376
	35.02	114.427		35.02	164.019		35.02	114.376
	35.04	176.427		35.04	101.019		35.04	112.377
	35.06	121.428		35.06	155.02		35.06	111.377
	35.08	168.428		35.08	100.02		35.08	109.377
	35.1	124.428		35.1	165.02		35.1	109.377
	35.12	154.428		35.12	100.02		35.12	116.378
	35.14	117.429		35.14	140.021		35.14	111.378
	35.16	180.429		35.16	104.021		35.16	110.378
	35.18	122.429		35.18	141.021		35.18	119.378
	35.2	157.429		35.2	107.021		35.2	113.378
	35.22	128.43		35.22	147.021		35.22	108.379
	35.24	169.43		35.24	103.022		35.24	116.379
	35.26	122.43		35.26	148.022		35.26	111.379
	35.28	143.43		35.28	102.022		35.28	107.379
	35.3	118.431		35.3	146.022		35.3	107.379
	35.32	171.431		35.32	100.023		35.32	106.38
	35.34	127.431		35.34	142.023		35.34	112.38
	35.36	158.431		35.36	102.023		35.36	109.38
	35.38	118.432		35.38	137.023		35.38	105.38
	35.4	158.432		35.4	98.0234		35.4	108.381
	35.42	128.432		35.42	146.024		35.42	110.381
	35.44	175.432		35.44	104.024		35.44	119.381
	35.46	117.433		35.46	138.024		35.46	112.381
	35.48	165.433		35.48	112.024		35.48	103.381
	35.5	123.433		35.5	148.025		35.5	108.382
	35.52	159.433		35.52	98.0248		35.52	112.382
	35.54	115.434		35.54	171.025		35.54	106.382
	35.56	169.434		35.56	108.025		35.56	111.382
	35.58	127.434		35.58	137.025		35.58	107.382
	35.6	161.434		35.6	115.026		35.6	108.383
	35.62	124.435		35.62	150.026		35.62	108.383
	35.64	154.435		35.64	98.0261		35.64	109.383
	35.66	131.435		35.66	151.026		35.66	112.383
	35.68	172.435		35.68	110.027		35.68	108.384
	35.7	118.436		35.7	148.027		35.7	113.384
	35.72	152.436		35.72	103.027		35.72	111.384
	35.74	123.436		35.74	162.027		35.74	110.384
	35.76	166.436		35.76	105.027		35.76	111.384
	35.78	113.437		35.78	147.028		35.78	110.385
	35.8	170.437		35.8	94.0278		35.8	107.385
	35.82	114.437		35.82	145.028		35.82	104.385
	35.84	161.437		35.84	103.028		35.84	106.385
	35.86	131.437		35.86	154.028		35.86	104.385
	35.88	167.438		35.88	112.029		35.88	106.386
	35.9	114.438		35.9	141.029		35.9	108.386
	35.92	154.438		35.92	117.029		35.92	107.386
	35.94	118.438		35.94	144.029		35.94	105.386
	35.96	153.439		35.96	102.03		35.96	116.387
	35.98	117.439		35.98	144.03		35.98	105.387
	36	161.439		36	100.03		36	107.387
	36.02	118.439		36.02	146.03		36.02	107.387
	36.04	151.44		36.04	107.03		36.04	109.387
	36.06	119.44		36.06	147.031		36.06	116.388
	36.08	159.44		36.08	103.031		36.08	109.388
	36.1	117.44		36.1	146.031		36.1	111.388
	36.12	163.441		36.12	105.031		36.12	112.388
	36.14	122.441		36.14	147.032		36.14	112.389
	36.16	150.441		36.16	107.032		36.16	113.389
	36.18	124.441		36.18	152.032		36.18	109.389
	36.2	172.442		36.2	107.032		36.2	109.389
	36.22	109.442		36.22	159.032		36.22	115.389
	36.24	151.442		36.24	98.0327		36.24	108.39
	36.26	129.442		36.26	147.033		36.26	108.39
	36.28	150.443		36.28	90.0331		36.28	110.39
	36.3	120.443		36.3	135.033		36.3	112.39
	36.32	171.443		36.32	94.0335		36.32	115.39
	36.34	119.443		36.34	143.034		36.34	114.391
	36.36	148.444		36.36	105.034		36.36	113.391
	36.38	120.444		36.38	143.034		36.38	110.391
	36.4	159.444		36.4	107.034		36.4	114.391
	36.42	119.444		36.42	147.035		36.42	109.392
	36.44	154.445		36.44	100.035		36.44	107.392
	36.46	116.445		36.46	141.035		36.46	113.392
	36.48	142.445		36.48	96.0353		36.48	107.392
	36.5	117.445		36.5	165.036		36.5	105.392
	36.52	149.446		36.52	101.036		36.52	111.393
	36.54	122.446		36.54	153.036		36.54	113.393
	36.56	161.446		36.56	117.036		36.56	111.393
	36.58	110.446		36.58	148.036		36.58	112.393
	36.6	157.447		36.6	101.037		36.6	116.393
	36.62	129.447		36.62	153.037		36.62	116.394
	36.64	160.447		36.64	103.037		36.64	108.394
	36.66	120.447		36.66	161.037		36.66	119.394
	36.68	154.447		36.68	107.037		36.68	116.394
	36.7	123.448		36.7	147.038		36.7	110.395
	36.72	157.448		36.72	102.038		36.72	108.395
	36.74	133.448		36.74	157.038		36.74	114.395
	36.76	163.448		36.76	97.0383		36.76	106.395
	36.78	118.449		36.78	146.039		36.78	109.395
	36.8	139.449		36.8	121.039		36.8	104.396
	36.82	128.449		36.82	152.039		36.82	108.396
	36.84	158.449		36.84	123.039		36.84	106.396
	36.86	115.45		36.86	171.039		36.86	114.396
	36.88	155.45		36.88	120.04		36.88	112.396
	36.9	121.45		36.9	166.04		36.9	113.397
	36.92	176.45		36.92	109.04		36.92	108.397
	36.94	111.451		36.94	152.04		36.94	108.397
	36.96	161.451		36.96	109.041		36.96	108.397
	36.98	117.451		36.98	154.041		36.98	108.398
	37	169.451		37	112.041		37	106.398
	37.02	122.452		37.02	151.041		37.02	109.398
	37.04	162.452		37.04	114.041		37.04	114.398
	37.06	120.452		37.06	159.042		37.06	107.398
	37.08	162.452		37.08	112.042		37.08	115.399
	37.1	108.453		37.1	159.042		37.1	111.399
	37.12	177.453		37.12	113.042		37.12	106.399
	37.14	114.453		37.14	160.043		37.14	109.399
	37.16	154.453		37.16	117.043		37.16	105.399
	37.18	119.454		37.18	159.043		37.18	111.4
	37.2	164.454		37.2	122.043		37.2	106.4
	37.22	121.454		37.22	160.043		37.22	112.4
	37.24	163.454		37.24	122.044		37.24	112.4
	37.26	124.455		37.26	165.044		37.26	113.401
	37.28	165.455		37.28	119.044		37.28	112.401
	37.3	120.455		37.3	170.044		37.3	108.401
	37.32	162.455		37.32	141.044		37.32	104.401
	37.34	112.456		37.34	190.045		37.34	112.401
	37.36	157.456		37.36	124.045		37.36	105.402
	37.38	114.456		37.38	201.045		37.38	107.402
	37.4	157.456		37.4	161.045		37.4	113.402
	37.42	118.457		37.42	197.046		37.42	106.402
	37.44	158.457		37.44	172.046		37.44	105.402
	37.46	122.457		37.46	228.046		37.46	107.403
	37.48	151.457		37.48	193.046		37.48	104.403
	37.5	123.457		37.5	241.046		37.5	108.403
	37.52	160.458		37.52	211.047		37.52	111.403
	37.54	120.458		37.54	297.047		37.54	111.404
	37.56	151.458		37.56	299.047		37.56	108.404
	37.58	122.458		37.58	389.047		37.58	107.404
	37.6	145.459		37.6	390.048		37.6	108.404
	37.62	123.459		37.62	495.048		37.62	111.404
	37.64	165.459		37.64	583.048		37.64	105.405
	37.66	123.459		37.66	730.048		37.66	106.405
	37.68	152.46		37.68	861.048		37.68	116.405
	37.7	122.46		37.7	1084.05		37.7	108.405
	37.72	182.46		37.72	1341.05		37.72	108.405
	37.74	124.46		37.74	1692.05		37.74	109.406
	37.76	173.461		37.76	1993.05		37.76	105.406
	37.78	120.461		37.78	2291.05		37.78	107.406
	37.8	156.461		37.8	2521.05		37.8	111.406
	37.82	121.461		37.82	2888.05		37.82	112.407
	37.84	162.462		37.84	2962.05		37.84	105.407
	37.86	125.462		37.86	3254.05		37.86	110.407
	37.88	163.462		37.88	3220.05		37.88	108.407
	37.9	125.462		37.9	3277.05		37.9	111.407
	37.92	168.463		37.92	3042.05		37.92	110.408
	37.94	138.463		37.94	2949.05		37.94	112.408
	37.96	168.463		37.96	2672.05		37.96	107.408
	37.98	127.463		37.98	2290.05		37.98	110.408
	38	160.464		38	2015.05		38	104.409
	38.02	138.464		38.02	1746.05		38.02	109.409
	38.04	169.464		38.04	1306.05		38.04	109.409
	38.06	126.464		38.06	1062.05		38.06	111.409
	38.08	169.465		38.08	786.053		38.08	113.409
	38.1	130.465		38.1	606.053		38.1	109.41
	38.12	173.465		38.12	409.053		38.12	105.41
	38.14	131.465		38.14	382.053		38.14	108.41
	38.16	155.466		38.16	263.054		38.16	107.41
	38.18	125.466		38.18	230.054		38.18	108.41
	38.2	168.466		38.2	178.054		38.2	107.411
	38.22	124.466		38.22	197.054		38.22	107.411
	38.24	161.467		38.24	130.055		38.24	109.411
	38.26	131.467		38.26	175.055		38.26	106.411
	38.28	172.467		38.28	125.055		38.28	108.412
	38.3	135.467		38.3	164.055		38.3	107.412
	38.32	176.468		38.32	109.055		38.32	104.412
	38.34	132.468		38.34	148.056		38.34	104.412
	38.36	163.468		38.36	120.056		38.36	112.412
	38.38	121.468		38.38	139.056		38.38	107.413
	38.4	186.468		38.4	103.056		38.4	111.413
	38.42	133.469		38.42	135.057		38.42	112.413
	38.44	175.469		38.44	109.057		38.44	110.413
	38.46	136.469		38.46	165.057		38.46	108.413
	38.48	171.469		38.48	103.057		38.48	109.414
	38.5	132.47		38.5	143.057		38.5	111.414
	38.52	179.47		38.52	108.058		38.52	105.414
	38.54	129.47		38.54	145.058		38.54	110.414
	38.56	174.47		38.56	96.0581		38.56	107.415
	38.58	152.471		38.58	153.058		38.58	106.415
	38.6	168.471		38.6	101.059		38.6	106.415
	38.62	135.471		38.62	149.059		38.62	108.415
	38.64	178.471		38.64	92.0589		38.64	104.415
	38.66	135.472		38.66	141.059		38.66	112.416
	38.68	191.472		38.68	97.0594		38.68	106.416
	38.7	150.472		38.7	150.06		38.7	109.416
	38.72	191.472		38.72	99.0598		38.72	108.416
	38.74	146.473		38.74	157.06		38.74	104.416
	38.76	182.473		38.76	95.0603		38.76	112.417
	38.78	151.473		38.78	150.06		38.78	106.417
	38.8	193.473		38.8	100.061		38.8	108.417
	38.82	165.474		38.82	147.061		38.82	108.417
	38.84	198.474		38.84	109.061		38.84	105.418
	38.86	171.474		38.86	151.061		38.86	112.418
	38.88	226.474		38.88	95.0616		38.88	114.418
	38.9	161.475		38.9	142.062		38.9	113.418
	38.92	233.475		38.92	95.062		38.92	104.418
	38.94	203.475		38.94	125.062		38.94	109.419
	38.96	259.475		38.96	95.0625		38.96	111.419
	38.98	268.476		38.98	144.063		38.98	111.419
	39	335.476		39	109.063		39	108.419
	39.02	339.476		39.02	154.063		39.02	108.419
	39.04	477.476		39.04	103.063		39.04	109.42
	39.06	601.477		39.06	144.064		39.06	106.42
	39.08	863.477		39.08	108.064		39.08	107.42
	39.1	1103.48		39.1	137.064		39.1	109.42
	39.12	1579.48		39.12	97.0642		39.12	109.421
	39.14	1994.48		39.14	136.064		39.14	108.421
	39.16	2523.48		39.16	100.065		39.16	109.421
	39.18	3050.48		39.18	131.065		39.18	105.421
	39.2	3732.48		39.2	108.065		39.2	108.421
	39.22	3925.48		39.22	126.065		39.22	107.422
	39.24	4266.48		39.24	97.0655		39.24	110.422
	39.26	4175.48		39.26	138.066		39.26	107.422
	39.28	4118.48		39.28	100.066		39.28	107.422
	39.3	3744.48		39.3	141.066		39.3	106.422
	39.32	3246.48		39.32	104.066		39.32	105.423
	39.34	2831.48		39.34	133.067		39.34	106.423
	39.36	2275.48		39.36	101.067		39.36	104.423
	39.38	1702.48		39.38	159.067		39.38	109.423
	39.4	1341.48		39.4	96.0673		39.4	107.424
	39.42	831.481		39.42	148.067		39.42	104.424
	39.44	653.481		39.44	95.0677		39.44	113.424
	39.46	450.481		39.46	153.068		39.46	112.424
	39.48	378.482		39.48	97.0682		39.48	108.424
	39.5	229.482		39.5	136.068		39.5	111.425
	39.52	241.482		39.52	109.069		39.52	111.425
	39.54	172.482		39.54	133.069		39.54	109.425
	39.56	206.483		39.56	93.069		39.56	112.425
	39.58	138.483		39.58	128.069		39.58	111.425
	39.6	188.483		39.6	102.069		39.6	110.426
	39.62	134.483		39.62	144.07		39.62	114.426
	39.64	167.484		39.64	98.0699		39.64	107.426
	39.66	118.484		39.66	148.07		39.66	107.426
	39.68	154.484		39.68	100.07		39.68	110.427
	39.7	115.484		39.7	142.071		39.7	112.427
	39.72	160.485		39.72	102.071		39.72	104.427
	39.74	111.485		39.74	140.071		39.74	114.427
	39.76	169.485		39.76	94.0712		39.76	104.427
	39.78	113.485		39.78	141.071		39.78	114.428
	39.8	155.486		39.8	93.0717		39.8	103.428
	39.82	124.486		39.82	144.072		39.82	107.428
	39.84	176.486		39.84	94.0721		39.84	114.428
	39.86	118.486		39.86	145.072		39.86	102.428
	39.88	157.487		39.88	90.0725		39.88	105.429
	39.9	125.487		39.9	139.073		39.9	111.429
	39.92	157.487		39.92	100.073		39.92	106.429
	39.94	120.487		39.94	135.073		39.94	107.429
	39.96	168.488		39.96	103.073		39.96	108.43
	39.98	118.488		39.98	155.074		39.98	108.43
	40	156.488		40	101.074		40	109.43
	40.02	117.488		40.02	153.074		40.02	106.43
	40.04	160.488		40.04	95.0743		40.04	106.43
	40.06	123.489		40.06	159.075		40.06	108.431
	40.08	144.489		40.08	102.075		40.08	104.431
	40.1	125.489		40.1	145.075		40.1	110.431
	40.12	157.489		40.12	103.075		40.12	108.431
	40.14	117.49		40.14	140.075		40.14	104.432
	40.16	148.49		40.16	92.0756		40.16	106.432
	40.18	115.49		40.18	137.076		40.18	107.432
	40.2	131.49		40.2	95.076		40.2	108.432
	40.22	128.491		40.22	145.076		40.22	109.432
	40.24	153.491		40.24	99.0765		40.24	107.433
	40.26	120.491		40.26	145.077		40.26	103.433
	40.28	149.491		40.28	104.077		40.28	107.433
	40.3	119.492		40.3	150.077		40.3	112.433
	40.32	162.492		40.32	91.0774		40.32	108.433
	40.34	116.492		40.34	143.078		40.34	107.434
	40.36	164.492		40.36	101.078		40.36	103.434
	40.38	122.493		40.38	139.078		40.38	104.434
	40.4	151.493		40.4	106.078		40.4	103.434
	40.42	118.493		40.42	151.078		40.42	110.435
	40.44	149.493		40.44	101.079		40.44	110.435
	40.46	116.494		40.46	138.079		40.46	107.435
	40.48	153.494		40.48	96.0791		40.48	112.435
	40.5	117.494		40.5	149.079		40.5	103.435
	40.52	155.494		40.52	97.0796		40.52	107.436
	40.54	124.495		40.54	136.08		40.54	108.436
	40.56	162.495		40.56	97.08		40.56	106.436
	40.58	122.495		40.58	133.08		40.58	109.436
	40.6	148.495		40.6	98.0804		40.6	107.436
	40.62	131.496		40.62	145.081		40.62	111.437
	40.64	141.496		40.64	98.0809		40.64	109.437
	40.66	118.496		40.66	127.081		40.66	108.437
	40.68	156.496		40.68	112.081		40.68	109.437
	40.7	114.497		40.7	128.082		40.7	109.438
	40.72	167.497		40.72	97.0817		40.72	109.438
	40.74	115.497		40.74	137.082		40.74	107.438
	40.76	149.497		40.76	85.0822		40.76	108.438
	40.78	112.498		40.78	138.082		40.78	111.438
	40.8	138.498		40.8	102.083		40.8	108.439
	40.82	119.498		40.82	148.083		40.82	105.439
	40.84	154.498		40.84	112.083		40.84	111.439
	40.86	109.498		40.86	144.083		40.86	110.439
	40.88	159.499		40.88	91.0835		40.88	108.439
	40.9	111.499		40.9	135.084		40.9	109.44
	40.92	146.499		40.92	97.0839		40.92	112.44
	40.94	124.499		40.94	128.084		40.94	110.44
	40.96	172.5		40.96	92.0844		40.96	115.44
	40.98	118.5		40.98	133.085		40.98	120.441
	41	166.5		41	103.085		41	110.441
	41.02	116.5		41.02	139.085		41.02	109.441
	41.04	149.501		41.04	103.085		41.04	106.441
	41.06	111.501		41.06	133.085		41.06	117.441
	41.08	146.501		41.08	101.086		41.08	107.442
	41.1	119.501		41.1	143.086		41.1	115.442
	41.12	150.502		41.12	97.0861		41.12	107.442
	41.14	117.502		41.14	125.086		41.14	111.442
	41.16	161.502		41.16	106.087		41.16	108.442
	41.18	115.502		41.18	138.087		41.18	115.443
	41.2	162.503		41.2	98.087		41.2	107.443
	41.22	115.503		41.22	142.087		41.22	112.443
	41.24	160.503		41.24	110.087		41.24	110.443
	41.26	110.503		41.26	140.088		41.26	111.444
	41.28	143.504		41.28	98.0879		41.28	109.444
	41.3	115.504		41.3	146.088		41.3	116.444
	41.32	157.504		41.32	105.088		41.32	113.444
	41.34	116.504		41.34	150.089		41.34	109.444
	41.36	161.505		41.36	99.0888		41.36	112.445
	41.38	116.505		41.38	142.089		41.38	112.445
	41.4	151.505		41.4	101.089		41.4	116.445
	41.42	122.505		41.42	136.089		41.42	119.445
	41.44	158.506		41.44	109.09		41.44	116.445
	41.46	123.506		41.46	138.09		41.46	128.446
	41.48	160.506		41.48	106.09		41.48	122.446
	41.5	130.506		41.5	153.09		41.5	123.446
	41.52	140.507		41.52	100.091		41.52	115.446
	41.54	118.507		41.54	131.091		41.54	116.447
	41.56	158.507		41.56	103.091		41.56	125.447
	41.58	118.507		41.58	164.091		41.58	129.447
	41.6	165.508		41.6	124.091		41.6	133.447
	41.62	147.508		41.62	196.092		41.62	136.447
	41.64	212.508		41.64	214.092		41.64	125.448
	41.66	196.508		41.66	337.092		41.66	138.448
	41.68	301.509		41.68	425.092		41.68	145.448
	41.7	345.509		41.7	721.092		41.7	143.448
	41.72	567.509		41.72	1111.09		41.72	145.448
	41.74	922.509		41.74	2399.09		41.74	146.449
	41.76	1939.51		41.76	6209.09		41.76	162.449
	41.78	10204.5		41.78	78476.1		41.78	173.449
	41.8	337765		41.8	263410		41.8	165.449
	41.82	45325.5		41.82	50849.1		41.82	161.45
	41.84	2583.51		41.84	5596.09		41.84	177.45
	41.86	1221.51		41.86	2301.09		41.86	207.45
	41.88	755.511		41.88	1113.09		41.88	196.45
	41.9	490.511		41.9	689.095		41.9	214.45
	41.92	342.511		41.92	400.095		41.92	207.451
	41.94	232.512		41.94	303.095		41.94	242.451
	41.96	229.512		41.96	178.095		41.96	261.451
	41.98	164.512		41.98	201.096		41.98	240.451
	42	178.512		42	117.096		42	285.452
	42.02	135.513		42.02	155.096		42.02	309.452
	42.04	175.513		42.04	109.096		42.04	333.452
	42.06	137.513		42.06	145.096		42.06	371.452
	42.08	146.513		42.08	113.097		42.08	383.452
	42.1	130.514		42.1	145.097		42.1	456.453
	42.12	163.514		42.12	88.0971		42.12	488.453
	42.14	122.514		42.14	135.097		42.14	558.453
	42.16	154.514		42.16	100.098		42.16	592.453
	42.18	115.515		42.18	141.098		42.18	683.453
	42.2	156.515		42.2	105.098		42.2	788.454
	42.22	117.515		42.22	131.098		42.22	868.454
	42.24	147.515		42.24	101.098		42.24	879.454
	42.26	109.516		42.26	137.099		42.26	867.454
	42.28	151.516		42.28	103.099		42.28	964.455
	42.3	112.516		42.3	135.099		42.3	993.455
	42.32	141.516		42.32	96.0993		42.32	1074.45
	42.34	114.517		42.34	146.1		42.34	1052.46
	42.36	137.517		42.36	98.0997		42.36	1068.46
	42.38	118.517		42.38	139.1		42.38	1008.46
	42.4	143.517		42.4	87.1002		42.4	1008.46
	42.42	112.518		42.42	145.1		42.42	988.456
	42.44	140.518		42.44	102.101		42.44	871.456
	42.46	113.518		42.46	135.101		42.46	815.456
	42.48	139.518		42.48	96.101		42.48	803.457
	42.5	120.519		42.5	142.101		42.5	704.457
	42.52	152.519		42.52	90.1015		42.52	626.457
	42.54	121.519		42.54	127.102		42.54	531.457
	42.56	148.519		42.56	88.1019		42.56	518.458
	42.58	116.519		42.58	131.102		42.58	422.458
	42.6	147.52		42.6	101.102		42.6	439.458
	42.62	124.52		42.62	132.103		42.62	357.458
	42.64	147.52		42.64	105.103		42.64	324.458
	42.66	130.52		42.66	141.103		42.66	298.459
	42.68	155.521		42.68	97.1032		42.68	273.459
	42.7	124.521		42.7	129.103		42.7	226.459
	42.72	156.521		42.72	96.1037		42.72	236.459
	42.74	124.521		42.74	145.104		42.74	205.459
	42.76	148.522		42.76	95.1041		42.76	196.46
	42.78	130.522		42.78	123.104		42.78	191.46
	42.8	134.522		42.8	96.1046		42.8	182.46
	42.82	119.522		42.82	122.105		42.82	177.46
	42.84	150.523		42.84	98.105		42.84	181.461
	42.86	116.523		42.86	147.105		42.86	153.461
	42.88	153.523		42.88	97.1054		42.88	145.461
	42.9	113.523		42.9	128.106		42.9	141.461
	42.92	155.524		42.92	102.106		42.92	140.461
	42.94	118.524		42.94	129.106		42.94	146.462
	42.96	154.524		42.96	99.1063		42.96	137.462
	42.98	109.524		42.98	136.107		42.98	140.462
	43	155.525		43	96.1067		43	141.462
	43.02	119.525		43.02	147.107		43.02	131.462
	43.04	140.525		43.04	104.107		43.04	138.463
	43.06	124.525		43.06	136.107		43.06	139.463
	43.08	157.526		43.08	93.1076		43.08	127.463
	43.1	117.526		43.1	136.108		43.1	119.463
	43.12	147.526		43.12	101.108		43.12	129.464
	43.14	111.526		43.14	139.108		43.14	118.464
	43.16	144.527		43.16	95.1085		43.16	122.464
	43.18	121.527		43.18	128.109		43.18	112.464
	43.2	153.527		43.2	101.109		43.2	128.464
	43.22	114.527		43.22	156.109		43.22	118.465
	43.24	156.528		43.24	96.1094		43.24	132.465
	43.26	114.528		43.26	129.11		43.26	115.465
	43.28	156.528		43.28	94.1098		43.28	109.465
	43.3	119.528		43.3	147.11		43.3	110.465
	43.32	140.529		43.32	95.1102		43.32	123.466
	43.34	120.529		43.34	130.11		43.34	114.466
	43.36	147.529		43.36	103.111		43.36	116.466
	43.38	114.529		43.38	131.111		43.38	124.466
	43.4	148.529		43.4	97.1111		43.4	110.467
	43.42	118.53		43.42	135.111		43.42	109.467
	43.44	132.53		43.44	97.1116		43.44	111.467
	43.46	109.53		43.46	127.112		43.46	112.467
	43.48	144.53		43.48	99.112		43.48	114.467
	43.5	109.531		43.5	139.112		43.5	112.468
	43.52	161.531		43.52	96.1124		43.52	109.468
	43.54	119.531		43.54	127.113		43.54	114.468
	43.56	144.531		43.56	102.113		43.56	115.468
	43.58	106.532		43.58	146.113		43.58	105.468
	43.6	151.532		43.6	92.1133		43.6	109.469
	43.62	121.532		43.62	125.114		43.62	121.469
	43.64	149.532		43.64	97.1137		43.64	118.469
	43.66	114.533		43.66	137.114		43.66	118.469
	43.68	145.533		43.68	90.1142		43.68	109.47
	43.7	117.533		43.7	141.114		43.7	106.47
	43.72	153.533		43.72	95.1146		43.72	113.47
	43.74	122.534		43.74	131.115		43.74	116.47
	43.76	144.534		43.76	103.115		43.76	112.47
	43.78	118.534		43.78	120.115		43.78	108.471
	43.8	163.534		43.8	98.1155		43.8	109.471
	43.82	109.535		43.82	117.116		43.82	112.471
	43.84	161.535		43.84	95.1159		43.84	108.471
	43.86	119.535		43.86	128.116		43.86	109.472
	43.88	153.535		43.88	101.116		43.88	107.472
	43.9	114.536		43.9	130.117		43.9	117.472
	43.92	154.536		43.92	94.1168		43.92	111.472
	43.94	118.536		43.94	122.117		43.94	111.472
	43.96	149.536		43.96	98.1173		43.96	113.473
	43.98	105.537		43.98	137.117		43.98	114.473
	44	142.537		44	96.1177		44	109.473
	44.02	121.537		44.02	145.118		44.02	111.473
	44.04	154.537		44.04	99.1181		44.04	110.473
	44.06	112.538		44.06	136.118		44.06	110.474
	44.08	143.538		44.08	103.119		44.08	113.474
	44.1	114.538		44.1	127.119		44.1	110.474
	44.12	142.538		44.12	104.119		44.12	106.474
	44.14	119.539		44.14	150.119		44.14	110.475
	44.16	140.539		44.16	102.119		44.16	110.475
	44.18	128.539		44.18	136.12		44.18	108.475
	44.2	153.539		44.2	93.1199		44.2	110.475
	44.22	121.539		44.22	130.12		44.22	111.475
	44.24	111.54		44.24	92.1203		44.24	116.476
	44.26	130.54		44.26	151.121		44.26	113.476
	44.28	152.54		44.28	95.1208		44.28	121.476
	44.3	112.54		44.3	145.121		44.3	116.476
	44.32	149.541		44.32	101.121		44.32	115.476
	44.34	131.541		44.34	146.121		44.34	118.477
	44.36	115.541		44.36	108.122		44.36	120.477
	44.38	147.541		44.38	125.122		44.38	114.477
	44.4	144.542		44.4	139.122		44.4	115.477
	44.42	152.542		44.42	96.1223		44.42	118.478
	44.44	114.542		44.44	141.123		44.44	120.478
	44.46	138.542		44.46	111.123		44.46	112.478
	44.48	142.543		44.48	128.123		44.48	114.478
	44.5	134.543		44.5	95.1232		44.5	117.478
	44.52	162.543		44.52	108.123		44.52	111.479
	44.54	128.543		44.54	148.124		44.54	103.479
	44.56	155.544		44.56	94.1238		44.56	107.479
	44.58	117.544		44.58	145.124		44.58	120.479
	44.6	146.544		44.6	106.124		44.6	112.479
	44.62	118.544		44.62	132.125		44.62	111.48
	44.64	150.545		44.64	84.1247		44.64	112.48
	44.66	113.545		44.66	142.125		44.66	120.48
	44.68	142.545		44.68	97.1252		44.68	110.48
	44.7	112.545		44.7	147.125		44.7	119.481
	44.72	148.546		44.72	97.1256		44.72	112.481
	44.74	113.546		44.74	126.126		44.74	117.481
	44.76	143.546		44.76	96.126		44.76	112.481
	44.78	122.546		44.78	143.126		44.78	109.481
	44.8	152.547		44.8	98.1265		44.8	109.482
	44.82	114.547		44.82	134.127		44.82	110.482
	44.84	152.547		44.84	104.127		44.84	111.482
	44.86	122.547		44.86	134.127		44.86	110.482
	44.88	139.548		44.88	98.1273		44.88	112.482
	44.9	115.548		44.9	144.128		44.9	110.483
	44.92	154.548		44.92	83.1278		44.92	108.483
	44.94	118.548		44.94	137.128		44.94	110.483
	44.96	139.549		44.96	99.1282		44.96	112.483
	44.98	120.549		44.98	130.128		44.98	104.484
	45	154.549		45	95.1287		45	108.484
	45.02	115.549		45.02	131.129		45.02	111.484
	45.04	148.549		45.04	103.129		45.04	116.484
	45.06	108.55		45.06	125.129		45.06	120.484
	45.08	142.55		45.08	102.13		45.08	119.485
	45.1	114.55		45.1	135.13		45.1	114.485
	45.12	148.55		45.12	99.13		45.12	111.485
	45.14	110.551		45.14	133.13		45.14	117.485
	45.16	147.551		45.16	97.1304		45.16	117.485
	45.18	110.551		45.18	127.131		45.18	110.486
	45.2	159.551		45.2	97.1308		45.2	113.486
	45.22	117.552		45.22	130.131		45.22	119.486
	45.24	160.552		45.24	92.1313		45.24	110.486
	45.26	113.552		45.26	127.132		45.26	116.487
	45.28	145.552		45.28	92.1317		45.28	112.487
	45.3	114.553		45.3	118.132		45.3	114.487
	45.32	152.553		45.32	92.1322		45.32	112.487
	45.34	114.553		45.34	119.132		45.34	109.487
	45.36	143.553		45.36	91.1326		45.36	115.488
	45.38	117.554		45.38	133.133		45.38	115.488
	45.4	142.554		45.4	99.133		45.4	109.488
	45.42	112.554		45.42	134.133		45.42	117.488
	45.44	140.554		45.44	95.1335		45.44	117.488
	45.46	110.555		45.46	137.134		45.46	118.489
	45.48	152.555		45.48	95.1339		45.48	114.489
	45.5	125.555		45.5	122.134		45.5	112.489
	45.52	145.555		45.52	107.134		45.52	115.489
	45.54	113.556		45.54	148.135		45.54	114.49
	45.56	146.556		45.56	101.135		45.56	113.49
	45.58	112.556		45.58	135.135		45.58	111.49
	45.6	147.556		45.6	87.1352		45.6	115.49
	45.62	122.557		45.62	129.135		45.62	113.49
	45.64	145.557		45.64	104.136		45.64	118.491
	45.66	109.557		45.66	134.136		45.66	116.491
	45.68	161.557		45.68	96.1361		45.68	121.491
	45.7	118.558		45.7	148.136		45.7	115.491
	45.72	137.558		45.72	99.1365		45.72	121.491
	45.74	114.558		45.74	140.137		45.74	121.492
	45.76	148.558		45.76	103.137		45.76	112.492
	45.78	113.559		45.78	130.137		45.78	114.492
	45.8	152.559		45.8	95.1374		45.8	120.492
	45.82	113.559		45.82	136.138		45.82	122.493
	45.84	143.559		45.84	92.1379		45.84	134.493
	45.86	110.559		45.86	132.138		45.86	121.493
	45.88	149.56		45.88	92.1383		45.88	122.493
	45.9	113.56		45.9	134.139		45.9	119.493
	45.92	162.56		45.92	94.1387		45.92	127.494
	45.94	111.56		45.94	130.139		45.94	137.494
	45.96	145.561		45.96	101.139		45.96	127.494
	45.98	119.561		45.98	136.139		45.98	131.494
	46	149.561		46	92.1396		46	140.494
	46.02	113.561		46.02	127.14		46.02	127.495
	46.04	146.562		46.04	97.1401		46.04	137.495
	46.06	128.562		46.06	138.14		46.06	143.495
	46.08	155.562		46.08	97.1405		46.08	133.495
	46.1	127.562		46.1	134.141		46.1	149.496
	46.12	141.563		46.12	95.1409		46.12	151.496
	46.14	117.563		46.14	135.141		46.14	151.496
	46.16	145.563		46.16	99.1414		46.16	165.496
	46.18	119.563		46.18	142.142		46.18	167.496
	46.2	130.564		46.2	101.142		46.2	181.497
	46.22	109.564		46.22	129.142		46.22	180.497
	46.24	160.564		46.24	98.1423		46.24	221.497
	46.26	120.564		46.26	122.142		46.26	227.497
	46.28	137.565		46.28	91.1427		46.28	262.498
	46.3	118.565		46.3	139.143		46.3	317.498
	46.32	148.565		46.32	95.1431		46.32	370.498
	46.34	107.565		46.34	130.143		46.34	467.498
	46.36	142.566		46.36	100.144		46.36	679.498
	46.38	112.566		46.38	125.144		46.38	1514.5
	46.4	149.566		46.4	92.144		46.4	3990.5
	46.42	116.566		46.42	121.144		46.42	10536.5
	46.44	141.567		46.44	100.144		46.44	22876.5
	46.46	115.567		46.46	125.145		46.46	43900.5
	46.48	144.567		46.48	91.1449		46.48	78984.5
	46.5	111.567		46.5	134.145		46.5	111569
	46.52	149.568		46.52	92.1453		46.52	194395
	46.54	112.568		46.54	141.146		46.54	317589
	46.56	140.568		46.56	99.1458		46.56	426645
	46.58	112.568		46.58	126.146		46.58	467051
	46.6	151.569		46.6	94.1462		46.6	396676
	46.62	115.569		46.62	133.146		46.62	266432
	46.64	142.569		46.64	92.1466		46.64	161207
	46.66	116.569		46.66	145.147		46.66	90738
	46.68	155.57		46.68	95.1471		46.68	68288.5
	46.7	110.57		46.7	116.147		46.7	37809.5
	46.72	145.57		46.72	103.148		46.72	19935.5
	46.74	114.57		46.74	141.148		46.74	9527.5
	46.76	137.57		46.76	91.1479		46.76	4162.5
	46.78	116.571		46.78	124.148		46.78	1794.5
	46.8	141.571		46.8	94.1484		46.8	833.503
	46.82	104.571		46.82	125.149		46.82	535.503
	46.84	148.571		46.84	99.1488		46.84	394.504
	46.86	126.572		46.86	143.149		46.86	275.504
	46.88	148.572		46.88	97.1493		46.88	262.504
	46.9	113.572		46.9	134.149		46.9	199.504
	46.92	142.572		46.92	99.1497		46.92	228.504
	46.94	113.573		46.94	127.15		46.94	183.505
	46.96	150.573		46.96	100.15		46.96	182.505
	46.98	118.573		46.98	139.15		46.98	168.505
	47	148.573		47	93.1506		47	155.505
	47.02	122.574		47.02	139.151		47.02	135.505
	47.04	134.574		47.04	101.151		47.04	139.506
	47.06	112.574		47.06	163.151		47.06	141.506
	47.08	150.574		47.08	96.1515		47.08	132.506
	47.1	117.575		47.1	148.152		47.1	128.506
	47.12	143.575		47.12	104.152		47.12	134.507
	47.14	111.575		47.14	128.152		47.14	136.507
	47.16	140.575		47.16	100.152		47.16	125.507
	47.18	122.576		47.18	145.153		47.18	123.507
	47.2	157.576		47.2	98.1528		47.2	119.507
	47.22	109.576		47.22	131.153		47.22	123.508
	47.24	147.576		47.24	98.1532		47.24	119.508
	47.26	116.577		47.26	133.153		47.26	124.508
	47.28	168.577		47.28	91.1536		47.28	115.508
	47.3	106.577		47.3	141.154		47.3	123.508
	47.32	148.577		47.32	89.1541		47.32	115.509
	47.34	118.578		47.34	145.154		47.34	120.509
	47.36	152.578		47.36	96.1545		47.36	111.509
	47.38	118.578		47.38	134.155		47.38	116.509
	47.4	158.578		47.4	87.155		47.4	114.51
	47.42	122.579		47.42	131.155		47.42	110.51
	47.44	137.579		47.44	90.1554		47.44	108.51
	47.46	122.579		47.46	132.156		47.46	122.51
	47.48	154.579		47.48	97.1558		47.48	117.51
	47.5	102.579		47.5	137.156		47.5	117.511
	47.52	165.58		47.52	90.1563		47.52	114.511
	47.54	122.58		47.54	128.156		47.54	108.511
	47.56	148.58		47.56	98.1567		47.56	109.511
	47.58	109.58		47.58	143.157		47.58	113.511
	47.6	133.581		47.6	97.1572		47.6	112.512
	47.62	121.581		47.62	131.157		47.62	112.512
	47.64	146.581		47.64	93.1576		47.64	109.512
	47.66	116.581		47.66	122.158		47.66	115.512
	47.68	148.582		47.68	95.158		47.68	111.513
	47.7	110.582		47.7	132.158		47.7	110.513
	47.72	160.582		47.72	98.1585		47.72	109.513
	47.74	117.582		47.74	145.159		47.74	114.513
	47.76	163.583		47.76	95.1589		47.76	114.513
	47.78	110.583		47.78	134.159		47.78	110.514
	47.8	143.583		47.8	90.1594		47.8	111.514
	47.82	112.583		47.82	127.16		47.82	110.514
	47.84	149.584		47.84	99.1598		47.84	117.514
	47.86	120.584		47.86	124.16		47.86	112.514
	47.88	166.584		47.88	98.1602		47.88	106.515
	47.9	124.584		47.9	119.16		47.9	107.515
	47.92	156.585		47.92	94.1607		47.92	110.515
	47.94	121.585		47.94	141.161		47.94	109.515
	47.96	164.585		47.96	88.1611		47.96	104.516
	47.98	110.585		47.98	133.161		47.98	110.516
	48	140.586		48	99.1615		48	111.516
	48.02	120.586		48.02	119.162		48.02	105.516
	48.04	149.586		48.04	94.162		48.04	111.516
	48.06	114.586		48.06	107.162		48.06	108.517
	48.08	157.587		48.08	89.1624		48.08	108.517
	48.1	114.587		48.1	102.163		48.1	108.517
	48.12	143.587		48.12	86.1629		48.12	111.517
	48.14	111.587		48.14	117.163		48.14	107.518
	48.16	144.588		48.16	98.1633		48.16	110.518
	48.18	114.588		48.18	111.164		48.18	111.518
	48.2	157.588		48.2	93.1637		48.2	105.518
	48.22	110.588		48.22	112.164		48.22	107.518
	48.24	147.589		48.24	91.1642		48.24	105.519
	48.26	124.589		48.26	116.164		48.26	106.519
	48.28	151.589		48.28	86.1646		48.28	107.519
	48.3	113.589		48.3	109.165		48.3	109.519
	48.32	145.589		48.32	88.165		48.32	103.519
	48.34	109.59		48.34	109.165		48.34	108.52
	48.36	153.59		48.36	91.1655		48.36	109.52
	48.38	120.59		48.38	118.166		48.38	105.52
	48.4	142.59		48.4	95.1659		48.4	110.52
	48.42	114.591		48.42	108.166		48.42	104.521
	48.44	145.591		48.44	90.1664		48.44	112.521
	48.46	113.591		48.46	120.167		48.46	107.521
	48.48	144.591		48.48	85.1668		48.48	106.521
	48.5	115.592		48.5	113.167		48.5	105.521
	48.52	145.592		48.52	88.1672		48.52	109.522
	48.54	119.592		48.54	99.1675		48.54	107.522
	48.56	142.592		48.56	86.1677		48.56	110.522
	48.58	110.593		48.58	120.168		48.58	105.522
	48.6	133.593		48.6	91.1681		48.6	107.522
	48.62	112.593		48.62	119.168		48.62	105.523
	48.64	149.593		48.64	89.1685		48.64	109.523
	48.66	111.594		48.66	127.169		48.66	116.523
	48.68	145.594		48.68	90.169		48.68	108.523
	48.7	115.594		48.7	126.169		48.7	109.524
	48.72	149.594		48.72	94.1694		48.72	108.524
	48.74	113.595		48.74	105.17		48.74	108.524
	48.76	140.595		48.76	93.1699		48.76	111.524
	48.78	115.595		48.78	118.17		48.78	113.524
	48.8	133.595		48.8	91.1703		48.8	105.525
	48.82	127.596		48.82	119.171		48.82	111.525
	48.84	151.596		48.84	100.171		48.84	105.525
	48.86	112.596		48.86	111.171		48.86	107.525
	48.88	138.596		48.88	89.1712		48.88	102.525
	48.9	118.597		48.9	132.171		48.9	106.526
	48.92	141.597		48.92	97.1716		48.92	108.526
	48.94	117.597		48.94	125.172		48.94	107.526
	48.96	141.597		48.96	90.1721		48.96	111.526
	48.98	108.598		48.98	132.172		48.98	105.527
	49	139.598		49	96.1725		49	109.527
	49.02	108.598		49.02	122.173		49.02	113.527
	49.04	135.598		49.04	101.173		49.04	106.527
	49.06	114.599		49.06	128.173		49.06	102.527
	49.08	139.599		49.08	90.1734		49.08	106.528
	49.1	113.599		49.1	129.174		49.1	109.528
	49.12	133.599		49.12	100.174		49.12	104.528
	49.14	112.6		49.14	131.174		49.14	108.528
	49.16	134.6		49.16	92.1743		49.16	110.528
	49.18	108.6		49.18	122.174		49.18	104.529
	49.2	140.6		49.2	94.1747		49.2	107.529
	49.22	117.6		49.22	121.175		49.22	110.529
	49.24	152.601		49.24	109.175		49.24	106.529
	49.26	116.601		49.26	141.175		49.26	105.53
	49.28	149.601		49.28	101.176		49.28	107.53
	49.3	114.601		49.3	131.176		49.3	104.53
	49.32	147.602		49.32	90.176		49.32	106.53
	49.34	105.602		49.34	133.176		49.34	110.53
	49.36	130.602		49.36	97.1765		49.36	104.531
	49.38	108.602		49.38	136.177		49.38	107.531
	49.4	142.603		49.4	96.1769		49.4	114.531
	49.42	112.603		49.42	144.177		49.42	109.531
	49.44	142.603		49.44	95.1773		49.44	104.531
	49.46	110.603		49.46	124.178		49.46	107.532
	49.48	133.604		49.48	99.1778		49.48	110.532
	49.5	115.604		49.5	122.178		49.5	107.532
	49.52	139.604		49.52	101.178		49.52	108.532
	49.54	111.604		49.54	113.178		49.54	107.533
	49.56	132.605		49.56	95.1786		49.56	104.533
	49.58	114.605		49.58	145.179		49.58	106.533
	49.6	145.605		49.6	85.1791		49.6	109.533
	49.62	110.605		49.62	124.179		49.62	106.533
	49.64	127.606		49.64	95.1795		49.64	109.534
	49.66	110.606		49.66	127.18		49.66	107.534
	49.68	130.606		49.68	90.18		49.68	108.534
	49.7	105.606		49.7	130.18		49.7	104.534
	49.72	148.607		49.72	92.1804		49.72	104.534
	49.74	111.607		49.74	127.181		49.74	103.535
	49.76	137.607		49.76	89.1808		49.76	107.535
	49.78	117.607		49.78	134.181		49.78	106.535
	49.8	143.608		49.8	89.1813		49.8	104.535
	49.82	116.608		49.82	134.181		49.82	108.536
	49.84	137.608		49.84	93.1817		49.84	105.536
	49.86	116.608		49.86	138.182		49.86	107.536
	49.88	147.609		49.88	94.1821		49.88	106.536
	49.9	116.609		49.9	127.182		49.9	108.536
	49.92	136.609		49.92	88.1826		49.92	105.537
	49.94	124.609		49.94	119.183		49.94	108.537
	49.96	134.61		49.96	99.183		49.96	103.537
	49.98	116.61		49.98	124.183		49.98	110.537
	50	137.61		50	97.1835		50	108.537
	50.02	110.61		50.02	134.184		50.02	105.538
	50.04	146.61		50.04	93.1839		50.04	104.538
	50.06	104.611		50.06	123.184		50.06	108.538
	50.08	124.611		50.08	100.184		50.08	106.538
	50.1	111.611		50.1	133.185		50.1	108.539
	50.12	132.611		50.12	95.1848		50.12	108.539
	50.14	112.612		50.14	136.185		50.14	112.539
	50.16	134.612		50.16	99.1852		50.16	106.539
	50.18	119.612		50.18	129.185		50.18	109.539
	50.2	136.612		50.2	93.1856		50.2	110.54
	50.22	107.613		50.22	124.186		50.22	109.54
	50.24	131.613		50.24	90.1861		50.24	106.54
	50.26	108.613		50.26	138.186		50.26	107.54
	50.28	128.613		50.28	95.1865		50.28	110.541
	50.3	120.614		50.3	126.187		50.3	107.541
	50.32	143.614		50.32	90.187		50.32	106.541
	50.34	112.614		50.34	110.187		50.34	108.541
	50.36	127.614		50.36	86.1874		50.36	111.541
	50.38	107.615		50.38	112.188		50.38	108.542
	50.4	133.615		50.4	89.1878		50.4	104.542
	50.42	112.615		50.42	100.188		50.42	108.542
	50.44	137.615		50.44	101.188		50.44	107.542
	50.46	119.616		50.46	100.189		50.46	109.542
	50.48	139.616		50.48	90.1887		50.48	104.543
	50.5	110.616		50.5	102.189		50.5	104.543
	50.52	131.616		50.52	87.1892		50.52	108.543
	50.54	114.617		50.54	100.189		50.54	106.543
	50.56	124.617		50.56	94.1896		50.56	106.544
	50.58	108.617		50.58	116.19		50.58	106.544
	50.6	136.617		50.6	93.19		50.6	106.544
	50.62	110.618		50.62	105.19		50.62	113.544
	50.64	132.618		50.64	94.1905		50.64	104.544
	50.66	121.618		50.66	103.191		50.66	111.545
	50.68	147.618		50.68	98.1909		50.68	111.545
	50.7	111.619		50.7	112.191		50.7	117.545
	50.72	136.619		50.72	95.1913		50.72	106.545
	50.74	112.619		50.74	112.192		50.74	107.545
	50.76	141.619		50.76	88.1918		50.76	111.546
	50.78	120.62		50.78	98.192		50.78	107.546
	50.8	143.62		50.8	87.1922		50.8	106.546
	50.82	110.62		50.82	107.192		50.82	103.546
	50.84	137.62		50.84	89.1927		50.84	106.547
	50.86	115.62		50.86	105.193		50.86	103.547
	50.88	143.621		50.88	90.1931		50.88	106.547
	50.9	110.621		50.9	120.193		50.9	110.547
	50.92	153.621		50.92	89.1935		50.92	108.547
	50.94	108.621		50.94	110.194		50.94	105.548
	50.96	144.622		50.96	94.194		50.96	103.548
	50.98	109.622		50.98	102.194		50.98	109.548
	51	155.622		51	90.1944		51	109.548
	51.02	118.622		51.02	116.195		51.02	109.548
	51.04	149.623		51.04	88.1949		51.04	107.549
	51.06	113.623		51.06	110.195		51.06	109.549
	51.08	149.623		51.08	90.1953		51.08	102.549
	51.1	116.623		51.1	102.196		51.1	108.549
	51.12	142.624		51.12	86.1957		51.12	106.55
	51.14	109.624		51.14	112.196		51.14	105.55
	51.16	141.624		51.16	93.1962		51.16	106.55
	51.18	114.624		51.18	110.196		51.18	109.55
	51.2	134.625		51.2	86.1966		51.2	104.55
	51.22	115.625		51.22	111.197		51.22	108.551
	51.24	138.625		51.24	93.1971		51.24	110.551
	51.26	114.625		51.26	107.197		51.26	105.551
	51.28	148.626		51.28	90.1975		51.28	107.551
	51.3	112.626		51.3	107.198		51.3	108.551
	51.32	141.626		51.32	93.1979		51.32	107.552
	51.34	111.626		51.34	118.198		51.34	107.552
	51.36	145.627		51.36	90.1984		51.36	108.552
	51.38	114.627		51.38	108.199		51.38	107.552
	51.4	138.627		51.4	87.1988		51.4	108.553
	51.42	110.627		51.42	116.199		51.42	110.553
	51.44	128.628		51.44	93.1992		51.44	108.553
	51.46	108.628		51.46	110.199		51.46	106.553
	51.48	132.628		51.48	97.1997		51.48	108.553
	51.5	108.628		51.5	112.2		51.5	110.554
	51.52	154.629		51.52	100.2		51.52	105.554
	51.54	117.629		51.54	100.2		51.54	106.554
	51.56	149.629		51.56	88.2006		51.56	110.554
	51.58	110.629		51.58	120.201		51.58	107.554
	51.6	147.63		51.6	102.201		51.6	106.555
	51.62	112.63		51.62	109.201		51.62	106.555
	51.64	149.63		51.64	88.2014		51.64	111.555
	51.66	118.63		51.66	105.202		51.66	111.555
	51.68	132.631		51.68	96.2019		51.68	107.556
	51.7	106.631		51.7	111.202		51.7	108.556
	51.72	136.631		51.72	87.2023		51.72	110.556
	51.74	106.631		51.74	123.203		51.74	111.556
	51.76	146.631		51.76	90.2027		51.76	107.556
	51.78	112.632		51.78	107.203		51.78	109.557
	51.8	148.632		51.8	90.2032		51.8	105.557
	51.82	111.632		51.82	101.203		51.82	112.557
	51.84	121.632		51.84	91.2036		51.84	109.557
	51.86	110.633		51.86	112.204		51.86	111.558
	51.88	138.633		51.88	86.2041		51.88	106.558
	51.9	119.633		51.9	113.204		51.9	110.558
	51.92	137.633		51.92	93.2045		51.92	109.558
	51.94	106.634		51.94	100.205		51.94	107.558
	51.96	132.634		51.96	91.2049		51.96	103.559
	51.98	113.634		51.98	112.205		51.98	106.559
	52	154.634		52	86.2054		52	108.559
	52.02	110.635		52.02	108.206		52.02	110.559
	52.04	142.635		52.04	95.2058		52.04	106.559
	52.06	114.635		52.06	107.206		52.06	109.56
	52.08	152.635		52.08	92.2063		52.08	104.56
	52.1	116.636		52.1	111.206		52.1	108.56
	52.12	158.636		52.12	88.2067		52.12	109.56
	52.14	111.636		52.14	109.207		52.14	103.561
	52.16	149.636		52.16	88.2071		52.16	106.561
	52.18	110.637		52.18	95.2074		52.18	107.561
	52.2	146.637		52.2	95.2076		52.2	103.561
	52.22	109.637		52.22	115.208		52.22	107.561
	52.24	131.637		52.24	89.208		52.24	103.562
	52.26	111.638		52.26	102.208		52.26	107.562
	52.28	124.638		52.28	89.2084		52.28	104.562
	52.3	110.638		52.3	102.209		52.3	107.562
	52.32	141.638		52.32	85.2089		52.32	104.562
	52.34	112.639		52.34	120.209		52.34	107.563
	52.36	134.639		52.36	84.2093		52.36	108.563
	52.38	107.639		52.38	100.21		52.38	106.563
	52.4	134.639		52.4	95.2098		52.4	114.563
	52.42	109.64		52.42	112.21		52.42	116.564
	52.44	148.64		52.44	89.2102		52.44	108.564
	52.46	109.64		52.46	105.21		52.46	103.564
	52.48	133.64		52.48	97.2106		52.48	106.564
	52.5	113.641		52.5	112.211		52.5	106.564
	52.52	132.641		52.52	99.2111		52.52	108.565
	52.54	105.641		52.54	109.211		52.54	108.565
	52.56	135.641		52.56	96.2115		52.56	104.565
	52.58	118.641		52.58	106.212		52.58	103.565
	52.6	132.642		52.6	89.212		52.6	107.565
	52.62	112.642		52.62	121.212		52.62	112.566
	52.64	125.642		52.64	89.2124		52.64	107.566
	52.66	111.642		52.66	106.213		52.66	108.566
	52.68	135.643		52.68	88.2128		52.68	105.566
	52.7	105.643		52.7	110.213		52.7	107.567
	52.72	142.643		52.72	95.2133		52.72	107.567
	52.74	110.643		52.74	104.213		52.74	107.567
	52.76	125.644		52.76	87.2137		52.76	108.567
	52.78	107.644		52.78	110.214		52.78	106.567
	52.8	136.644		52.8	99.2142		52.8	110.568
	52.82	108.644		52.82	124.214		52.82	106.568
	52.84	132.645		52.84	89.2146		52.84	105.568
	52.86	116.645		52.86	106.215		52.86	105.568
	52.88	139.645		52.88	85.215		52.88	105.568
	52.9	114.645		52.9	109.215		52.9	104.569
	52.92	126.646		52.92	88.2155		52.92	108.569
	52.94	114.646		52.94	121.216		52.94	106.569
	52.96	151.646		52.96	91.2159		52.96	105.569
	52.98	113.646		52.98	125.216		52.98	104.57
	53	143.647		53	89.2163		53	104.57
	53.02	109.647		53.02	109.217		53.02	108.57
	53.04	137.647		53.04	95.2168		53.04	106.57
	53.06	106.647		53.06	110.217		53.06	107.57
	53.08	134.648		53.08	91.2172		53.08	107.571
	53.1	109.648		53.1	117.217		53.1	106.571
	53.12	135.648		53.12	89.2177		53.12	110.571
	53.14	112.648		53.14	111.218		53.14	109.571
	53.16	144.649		53.16	95.2181		53.16	107.571
	53.18	110.649		53.18	108.218		53.18	108.572
	53.2	137.649		53.2	87.2185		53.2	103.572
	53.22	110.649		53.22	112.219		53.22	107.572
	53.24	137.65		53.24	88.219		53.24	103.572
	53.26	112.65		53.26	109.219		53.26	109.573
	53.28	140.65		53.28	85.2194		53.28	103.573
	53.3	115.65		53.3	116.22		53.3	108.573
	53.32	148.65		53.32	99.2198		53.32	105.573
	53.34	104.651		53.34	123.22		53.34	110.573
	53.36	139.651		53.36	93.2203		53.36	106.574
	53.38	116.651		53.38	121.221		53.38	106.574
	53.4	133.651		53.4	88.2207		53.4	105.574
	53.42	115.652		53.42	119.221		53.42	104.574
	53.44	149.652		53.44	92.2212		53.44	105.574
	53.46	108.652		53.46	116.221		53.46	107.575
	53.48	134.652		53.48	89.2216		53.48	106.575
	53.5	110.653		53.5	116.222		53.5	108.575
	53.52	143.653		53.52	95.222		53.52	105.575
	53.54	106.653		53.54	116.222		53.54	111.576
	53.56	123.653		53.56	89.2225		53.56	104.576
	53.58	104.654		53.58	128.223		53.58	107.576
	53.6	119.654		53.6	101.223		53.6	110.576
	53.62	105.654		53.62	113.223		53.62	108.576
	53.64	145.654		53.64	89.2233		53.64	104.577
	53.66	111.655		53.66	122.224		53.66	109.577
	53.68	127.655		53.68	92.2238		53.68	111.577
	53.7	113.655		53.7	122.224		53.7	115.577
	53.72	144.655		53.72	95.2242		53.72	103.577
	53.74	105.656		53.74	116.224		53.74	108.578
	53.76	127.656		53.76	93.2247		53.76	109.578
	53.78	113.656		53.78	121.225		53.78	107.578
	53.8	136.656		53.8	94.2251		53.8	101.578
	53.82	106.657		53.82	122.225		53.82	107.579
	53.84	132.657		53.84	87.2255		53.84	106.579
	53.86	108.657		53.86	129.226		53.86	103.579
	53.88	136.657		53.88	99.226		53.88	108.579
	53.9	115.658		53.9	112.226		53.9	109.579
	53.92	128.658		53.92	89.2264		53.92	104.58
	53.94	110.658		53.94	116.227		53.94	106.58
	53.96	145.658		53.96	90.2269		53.96	106.58
	53.98	108.659		53.98	122.227		53.98	107.58
	54	128.659		54	100.227		54	106.581
	54.02	111.659		54.02	122.228		54.02	110.581
	54.04	137.659		54.04	95.2277		54.04	104.581
	54.06	113.66		54.06	131.228		54.06	106.581
	54.08	134.66		54.08	88.2282		54.08	104.581
	54.1	112.66		54.1	135.228		54.1	108.582
	54.12	130.66		54.12	91.2286		54.12	110.582
	54.14	115.661		54.14	115.229		54.14	110.582
	54.16	139.661		54.16	91.2291		54.16	105.582
	54.18	108.661		54.18	122.229		54.18	106.582
	54.2	140.661		54.2	91.2295		54.2	101.583
	54.22	111.661		54.22	114.23		54.22	104.583
	54.24	130.662		54.24	93.2299		54.24	106.583
	54.26	112.662		54.26	103.23		54.26	109.583
	54.28	133.662		54.28	91.2304		54.28	105.584
	54.3	109.662		54.3	115.231		54.3	104.584
	54.32	140.663		54.32	92.2308		54.32	105.584
	54.34	109.663		54.34	111.231		54.34	107.584
	54.36	129.663		54.36	91.2313		54.36	105.584
	54.38	111.663		54.38	118.231		54.38	106.585
	54.4	146.664		54.4	88.2317		54.4	111.585
	54.42	104.664		54.42	118.232		54.42	110.585
	54.44	122.664		54.44	98.2321		54.44	104.585
	54.46	113.664		54.46	121.232		54.46	105.585
	54.48	142.665		54.48	85.2326		54.48	106.586
	54.5	104.665		54.5	126.233		54.5	109.586
	54.52	134.665		54.52	91.233		54.52	105.586
	54.54	107.665		54.54	113.233		54.54	110.586
	54.56	133.666		54.56	83.2334		54.56	106.587
	54.58	113.666		54.58	123.234		54.58	108.587
	54.6	128.666		54.6	91.2339		54.6	108.587
	54.62	113.666		54.62	130.234		54.62	106.587
	54.64	135.667		54.64	87.2343		54.64	104.587
	54.66	109.667		54.66	121.235		54.66	108.588
	54.68	125.667		54.68	89.2348		54.68	106.588
	54.7	109.667		54.7	112.235		54.7	101.588
	54.72	137.668		54.72	96.2352		54.72	106.588
	54.74	103.668		54.74	110.235		54.74	102.588
	54.76	135.668		54.76	88.2356		54.76	108.589
	54.78	108.668		54.78	110.236		54.78	107.589
	54.8	133.669		54.8	84.2361		54.8	103.589
	54.82	114.669		54.82	117.236		54.82	111.589
	54.84	127.669		54.84	93.2365		54.84	106.59
	54.86	110.669		54.86	106.237		54.86	103.59
	54.88	132.67		54.88	89.2369		54.88	106.59
	54.9	118.67		54.9	120.237		54.9	105.59
	54.92	127.67		54.92	96.2374		54.92	109.59
	54.94	115.67		54.94	107.238		54.94	113.591
	54.96	130.671		54.96	94.2378		54.96	105.591
	54.98	114.671		54.98	108.238		54.98	109.591
	55	135.671		55	86.2383		55	110.591
	55.02	110.671		55.02	120.238		55.02	108.591
	55.04	129.671		55.04	98.2387		55.04	112.592
	55.06	112.672		55.06	118.239		55.06	104.592
	55.08	135.672		55.08	86.2391		55.08	112.592
	55.1	107.672		55.1	122.239		55.1	105.592
	55.12	145.672		55.12	102.24		55.12	105.593
	55.14	116.673		55.14	120.24		55.14	108.593
	55.16	132.673		55.16	87.24		55.16	106.593
	55.18	109.673		55.18	117.24		55.18	106.593
	55.2	141.673		55.2	92.2404		55.2	106.593
	55.22	109.674		55.22	109.241		55.22	104.594
	55.24	126.674		55.24	93.2409		55.24	102.594
	55.26	107.674		55.26	118.241		55.26	111.594
	55.28	133.674		55.28	98.2413		55.28	106.594
	55.3	109.675		55.3	119.242		55.3	107.594
	55.32	130.675		55.32	90.2418		55.32	112.595
	55.34	109.675		55.34	108.242		55.34	112.595
	55.36	140.675		55.36	92.2422		55.36	104.595
	55.38	115.676		55.38	124.242		55.38	108.595
	55.4	134.676		55.4	95.2426		55.4	108.596
	55.42	116.676		55.42	117.243		55.42	106.596
	55.44	129.676		55.44	92.2431		55.44	103.596
	55.46	115.677		55.46	106.243		55.46	107.596
	55.48	131.677		55.48	91.2435		55.48	106.596
	55.5	109.677		55.5	114.244		55.5	109.597
	55.52	141.677		55.52	92.244		55.52	108.597
	55.54	113.678		55.54	114.244		55.54	106.597
	55.56	129.678		55.56	93.2444		55.56	105.597
	55.58	115.678		55.58	110.245		55.58	108.597
	55.6	128.678		55.6	93.2448		55.6	104.598
	55.62	112.679		55.62	109.245		55.62	108.598
	55.64	124.679		55.64	88.2453		55.64	106.598
	55.66	112.679		55.66	107.245		55.66	108.598
	55.68	126.679		55.68	87.2457		55.68	105.599
	55.7	105.68		55.7	107.246		55.7	106.599
	55.72	132.68		55.72	96.2462		55.72	107.599
	55.74	108.68		55.74	113.246		55.74	103.599
	55.76	120.68		55.76	91.2466		55.76	104.599
	55.78	111.681		55.78	120.247		55.78	110.6
	55.8	132.681		55.8	92.247		55.8	106.6
	55.82	107.681		55.82	113.247		55.82	105.6
	55.84	124.681		55.84	90.2475		55.84	107.6
	55.86	113.681		55.86	118.248		55.86	111.6
	55.88	124.682		55.88	94.2479		55.88	109.601
	55.9	113.682		55.9	107.248		55.9	110.601
	55.92	139.682		55.92	92.2483		55.92	103.601
	55.94	109.682		55.94	116.249		55.94	106.601
	55.96	126.683		55.96	88.2488		55.96	101.602
	55.98	105.683		55.98	107.249		55.98	106.602
	56	130.683		56	89.2492		56	111.602
	56.02	114.683		56.02	103.249		56.02	106.602
	56.04	129.684		56.04	84.2497		56.04	103.602
	56.06	103.684		56.06	114.25		56.06	108.603
	56.08	132.684		56.08	100.25		56.08	106.603
	56.1	112.684		56.1	104.25		56.1	108.603
	56.12	124.685		56.12	96.2505		56.12	104.603
	56.14	111.685		56.14	114.251		56.14	105.604
	56.16	131.685		56.16	90.251		56.16	114.604
	56.18	108.685		56.18	99.2512		56.18	106.604
	56.2	126.686		56.2	87.2514		56.2	109.604
	56.22	110.686		56.22	111.252		56.22	106.604
	56.24	128.686		56.24	88.2519		56.24	108.605
	56.26	117.686		56.26	123.252		56.26	105.605
	56.28	120.687		56.28	96.2523		56.28	105.605
	56.3	107.687		56.3	114.253		56.3	104.605
	56.32	128.687		56.32	92.2527		56.32	104.605
	56.34	110.687		56.34	110.253		56.34	101.606
	56.36	120.688		56.36	96.2532		56.36	104.606
	56.38	110.688		56.38	106.253		56.38	103.606
	56.4	126.688		56.4	84.2536		56.4	102.606
	56.42	114.688		56.42	105.254		56.42	105.607
	56.44	135.689		56.44	84.254		56.44	108.607
	56.46	116.689		56.46	94.2543		56.46	113.607
	56.48	126.689		56.48	84.2545		56.48	103.607
	56.5	107.689		56.5	104.255		56.5	108.607
	56.52	130.69		56.52	88.2549		56.52	104.608
	56.54	111.69		56.54	107.255		56.54	107.608
	56.56	133.69		56.56	87.2554		56.56	108.608
	56.58	114.69		56.58	99.2556		56.58	106.608
	56.6	118.691		56.6	91.2558		56.6	106.608
	56.62	115.691		56.62	106.256		56.62	107.609
	56.64	129.691		56.64	96.2562		56.64	107.609
	56.66	107.691		56.66	103.256		56.66	105.609
	56.68	128.691		56.68	89.2567		56.68	108.609
	56.7	108.692		56.7	103.257		56.7	104.61
	56.72	130.692		56.72	90.2571		56.72	102.61
	56.74	107.692		56.74	105.257		56.74	105.61
	56.76	132.692		56.76	94.2575		56.76	114.61
	56.78	109.693		56.78	113.258		56.78	104.61
	56.8	123.693		56.8	96.258		56.8	105.611
	56.82	109.693		56.82	114.258		56.82	102.611
	56.84	127.693		56.84	87.2584		56.84	105.611
	56.86	107.694		56.86	93.2587		56.86	105.611
	56.88	139.694		56.88	85.2589		56.88	105.611
	56.9	113.694		56.9	106.259		56.9	104.612
	56.92	128.694		56.92	93.2593		56.92	107.612
	56.94	112.695		56.94	108.26		56.94	104.612
	56.96	130.695		56.96	93.2597		56.96	104.612
	56.98	105.695		56.98	86.26		56.98	106.613
	57	127.695		57	93.2602		57	103.613
	57.02	104.696		57.02	104.26		57.02	108.613
	57.04	131.696		57.04	97.2606		57.04	102.613
	57.06	110.696		57.06	99.2608		57.06	103.613
	57.08	126.696		57.08	88.2611		57.08	115.614
	57.1	108.697		57.1	109.261		57.1	108.614
	57.12	130.697		57.12	87.2615		57.12	107.614
	57.14	115.697		57.14	101.262		57.14	103.614
	57.16	129.697		57.16	90.2619		57.16	105.614
	57.18	111.698		57.18	105.262		57.18	104.615
	57.2	117.698		57.2	91.2624		57.2	110.615
	57.22	111.698		57.22	104.263		57.22	110.615
	57.24	128.698		57.24	92.2628		57.24	102.615
	57.26	108.699		57.26	109.263		57.26	106.616
	57.28	119.699		57.28	92.2632		57.28	106.616
	57.3	109.699		57.3	106.263		57.3	104.616
	57.32	131.699		57.32	88.2637		57.32	104.616
	57.34	109.7		57.34	110.264		57.34	110.616
	57.36	125.7		57.36	87.2641		57.36	108.617
	57.38	106.7		57.38	100.264		57.38	104.617
	57.4	132.7		57.4	88.2646		57.4	106.617
	57.42	108.701		57.42	95.2648		57.42	105.617
	57.44	128.701		57.44	93.265		57.44	103.617
	57.46	105.701		57.46	91.2652		57.46	107.618
	57.48	126.701		57.48	92.2654		57.48	105.618
	57.5	119.701		57.5	102.266		57.5	105.618
	57.52	135.702		57.52	86.2659		57.52	111.618
	57.54	107.702		57.54	104.266		57.54	107.619
	57.56	127.702		57.56	89.2663		57.56	102.619
	57.58	108.702		57.58	113.267		57.58	104.619
	57.6	134.703		57.6	87.2668		57.6	105.619
	57.62	116.703		57.62	111.267		57.62	111.619
	57.64	141.703		57.64	96.2672		57.64	104.62
	57.66	114.703		57.66	108.267		57.66	112.62
	57.68	129.704		57.68	89.2676		57.68	105.62
	57.7	107.704		57.7	103.268		57.7	105.62
	57.72	125.704		57.72	88.2681		57.72	103.62
	57.74	111.704		57.74	100.268		57.74	105.621
	57.76	130.705		57.76	84.2685		57.76	108.621
	57.78	105.705		57.78	102.269		57.78	106.621
	57.8	132.705		57.8	89.269		57.8	111.621
	57.82	106.705		57.82	110.269		57.82	101.622
	57.84	122.706		57.84	86.2694		57.84	108.622
	57.86	110.706		57.86	108.27		57.86	111.622
	57.88	128.706		57.88	93.2698		57.88	103.622
	57.9	109.706		57.9	113.27		57.9	103.622
	57.92	123.707		57.92	90.2703		57.92	106.623
	57.94	104.707		57.94	111.27		57.94	109.623
	57.96	123.707		57.96	87.2707		57.96	108.623
	57.98	113.707		57.98	98.2709		57.98	108.623
	58	124.708		58	90.2711		58	110.624
	58.02	112.708		58.02	114.271		58.02	109.624
	58.04	129.708		58.04	90.2716		58.04	105.624
	58.06	104.708		58.06	105.272		58.06	105.624
	58.08	121.709		58.08	93.272		58.08	103.624
	58.1	104.709		58.1	111.272		58.1	105.625
	58.12	134.709		58.12	85.2725		58.12	109.625
	58.14	111.709		58.14	114.273		58.14	105.625
	58.16	129.71		58.16	88.2729		58.16	103.625
	58.18	111.71		58.18	110.273		58.18	112.625
	58.2	125.71		58.2	89.2733		58.2	101.626
	58.22	110.71		58.22	110.274		58.22	107.626
	58.24	131.711		58.24	96.2738		58.24	105.626
	58.26	106.711		58.26	109.274		58.26	106.626
	58.28	123.711		58.28	93.2742		58.28	106.627
	58.3	109.711		58.3	106.274		58.3	104.627
	58.32	127.712		58.32	98.2746		58.32	104.627
	58.34	108.712		58.34	109.275		58.34	103.627
	58.36	131.712		58.36	90.2751		58.36	105.627
	58.38	111.712		58.38	105.275		58.38	104.628
	58.4	115.712		58.4	94.2755		58.4	103.628
	58.42	113.713		58.42	107.276		58.42	101.628
	58.44	137.713		58.44	88.276		58.44	110.628
	58.46	110.713		58.46	102.276		58.46	107.628
	58.48	127.713		58.48	87.2764		58.48	109.629
	58.5	115.714		58.5	99.2766		58.5	104.629
	58.52	128.714		58.52	89.2768		58.52	107.629
	58.54	107.714		58.54	100.277		58.54	106.629
	58.56	118.714		58.56	94.2773		58.56	102.63
	58.58	111.715		58.58	106.278		58.58	105.63
	58.6	125.715		58.6	90.2777		58.6	109.63
	58.62	112.715		58.62	104.278		58.62	107.63
	58.64	124.715		58.64	87.2781		58.64	111.63
	58.66	111.716		58.66	100.278		58.66	105.631
	58.68	124.716		58.68	88.2786		58.68	106.631
	58.7	112.716		58.7	102.279		58.7	104.631
	58.72	123.716		58.72	94.279		58.72	105.631
	58.74	107.717		58.74	114.279		58.74	108.631
	58.76	129.717		58.76	84.2795		58.76	103.632
	58.78	107.717		58.78	113.28		58.78	105.632
	58.8	113.717		58.8	94.2799		58.8	102.632
	58.82	107.718		58.82	101.28		58.82	104.632
	58.84	141.718		58.84	88.2803		58.84	105.633
	58.86	120.718		58.86	98.2806		58.86	109.633
	58.88	127.718		58.88	86.2808		58.88	106.633
	58.9	114.719		58.9	109.281		58.9	104.633
	58.92	128.719		58.92	90.2812		58.92	106.633
	58.94	111.719		58.94	101.281		58.94	103.634
	58.96	132.719		58.96	95.2817		58.96	110.634
	58.98	105.72		58.98	99.2819		58.98	109.634
	59	131.72		59	88.2821		59	104.634
	59.02	115.72		59.02	98.2823		59.02	106.634
	59.04	135.72		59.04	91.2825		59.04	108.635
	59.06	103.721		59.06	97.2828		59.06	105.635
	59.08	126.721		59.08	81.283		59.08	108.635
	59.1	108.721		59.1	112.283		59.1	106.635
	59.12	137.721		59.12	96.2834		59.12	102.636
	59.14	120.722		59.14	103.284		59.14	105.636
	59.16	133.722		59.16	96.2839		59.16	107.636
	59.18	109.722		59.18	101.284		59.18	102.636
	59.2	128.722		59.2	89.2843		59.2	107.636
	59.22	106.722		59.22	110.285		59.22	104.637
	59.24	130.723		59.24	93.2847		59.24	105.637
	59.26	114.723		59.26	100.285		59.26	102.637
	59.28	130.723		59.28	87.2852		59.28	107.637
	59.3	110.723		59.3	108.285		59.3	107.637
	59.32	122.724		59.32	91.2856		59.32	103.638
	59.34	109.724		59.34	105.286		59.34	107.638
	59.36	143.724		59.36	88.2861		59.36	113.638
	59.38	109.724		59.38	102.286		59.38	107.638
	59.4	136.725		59.4	86.2865		59.4	110.639
	59.42	122.725		59.42	106.287		59.42	106.639
	59.44	137.725		59.44	88.2869		59.44	105.639
	59.46	109.725		59.46	104.287		59.46	104.639
	59.48	134.726		59.48	93.2874		59.48	104.639
	59.5	113.726		59.5	107.288		59.5	107.64
	59.52	134.726		59.52	90.2878		59.52	109.64
	59.54	114.726		59.54	103.288		59.54	105.64
	59.56	135.727		59.56	86.2882		59.56	109.64
	59.58	116.727		59.58	97.2885		59.58	107.64
	59.6	125.727		59.6	96.2887		59.6	106.641
	59.62	105.727		59.62	103.289		59.62	107.641
	59.64	129.728		59.64	99.2891		59.64	107.641
	59.66	107.728		59.66	100.289		59.66	109.641
	59.68	115.728		59.68	90.2896		59.68	106.642
	59.7	106.728		59.7	100.29		59.7	106.642
	59.72	121.729		59.72	90.29		59.72	109.642
	59.74	106.729		59.74	105.29		59.74	104.642
	59.76	133.729		59.76	94.2904		59.76	108.642
	59.78	111.729		59.78	119.291		59.78	111.643
	59.8	126.73		59.8	91.2909		59.8	104.643
	59.82	111.73		59.82	95.2911		59.82	104.643
	59.84	125.73		59.84	86.2913		59.84	104.643
	59.86	108.73		59.86	108.292		59.86	104.644
	59.88	123.731		59.88	87.2917		59.88	105.644
	59.9	107.731		59.9	112.292		59.9	108.644
	59.92	122.731		59.92	97.2922		59.92	107.644
[truncated: 4 more rows]

## Sheet: Fig. 3c
Fig. 3c	α-Ti2O3			inset
	Ellipsometry			UV-Vis
	Photon energy (eV)	Optical conductivity (Ω-1 cm-1)		Photon energy (eV)	Absorption coefficient (10*5 cm-1)
	4	0		5.18828	1.354
	3.98	0		5.16667	1.32867
	3.96	0		5.14523	1.296
	3.94	0		5.12397	1.262
	3.92	0		5.10288	1.22533
	3.9	0		5.08197	1.188
	3.88	0		5.06122	1.152
	3.86	0		5.04065	1.11333
	3.84	0		5.02024	1.076
	3.82	0		5	1.03733
	3.8	0		4.97992	1.00067
	3.78	0		4.96	0.96467
	3.76	0		4.94024	0.93
	3.74	0		4.92063	0.896
	3.72	0		4.90119	0.86333
	3.7	0		4.88189	0.832
	3.68	0		4.86275	0.80333
	3.66	0		4.84375	0.776
	3.64	0		4.8249	0.75
	3.62	0		4.8062	0.72733
	3.6	0		4.78764	0.704
	3.58	0		4.76923	0.684
	3.56	0		4.75096	0.66467
	3.54	0		4.73282	0.648
	3.52	0		4.71483	0.63133
	3.5	0		4.69697	0.618
	3.48	0		4.67925	0.60533
	3.46	0		4.66165	0.59533
	3.44	0		4.64419	0.586
	3.42	0		4.62687	0.57733
	3.4	0		4.60967	0.57133
	3.38	0		4.59259	0.56533
	3.36	0		4.57565	0.56
	3.34	2.87807		4.55882	0.55467
	3.32	7.63546		4.54212	0.54933
	3.3	12.467		4.52555	0.54467
	3.28	17.4436		4.50909	0.54
	3.26	22.8644		4.49275	0.53467
	3.24	27.9469		4.47653	0.53067
	3.22	33.2803		4.46043	0.52667
	3.2	39.1052		4.44444	0.52333
	3.18	44.9644		4.42857	0.51933
	3.16	51.5733		4.41281	0.51533
	3.14	57.6193		4.39716	0.51267
	3.12	64.633		4.38163	0.508
	3.1	72.0284		4.3662	0.50667
	3.08	79.7776		4.35088	0.50333
	3.06	87.8938		4.33566	0.5
	3.04	96.9177		4.32056	0.49733
	3.02	106.274		4.30556	0.49467
	3	116.555		4.29066	0.492
	2.98	127.155		4.27586	0.48867
	2.96	138.457		4.26117	0.486
	2.94	150.556		4.24658	0.484
	2.92	162.652		4.23208	0.482
	2.9	175.447		4.21769	0.47933
	2.88	187.892		4.20339	0.478
	2.86	200.391		4.18919	0.47467
	2.84	212.782		4.17508	0.47267
	2.82	224.602		4.16107	0.47067
	2.8	236.169		4.14716	0.47
	2.78	246.592		4.13333	0.46867
	2.76	257.129		4.1196	0.468
	2.74	266.352		4.10596	0.46667
	2.72	275.277		4.09241	0.466
	2.7	283.378		4.07895	0.464
	2.68	290.887		4.06557	0.46267
	2.66	297.858		4.05229	0.46133
	2.64	304.111		4.03909	0.46
	2.62	309.886		4.02597	0.45933
	2.6	315.277		4.01294	0.45867
	2.58	319.978		4	0.45667
	2.56	324.217		3.98714	0.45667
	2.54	327.927		3.97436	0.456
	2.52	331.292		3.96166	0.45533
	2.5	334.126		3.94904	0.45467
	2.48	336.845		3.93651	0.45467
	2.46	339.086		3.92405	0.45333
	2.44	341		3.91167	0.45333
	2.42	342.624		3.89937	0.45133
	2.4	344.098		3.88715	0.44867
	2.38	345.04		3.875	0.448
	2.36	346.005		3.86293	0.45133
	2.34	346.615		3.85093	0.448
	2.32	347.073		3.83901	0.442
	2.3	347.414		3.82716	0.44067
	2.28	348.045		3.81538	0.444
	2.26	348.628		3.80368	0.44533
	2.24	349.494		3.79205	0.444
	2.22	350.868		3.78049	0.45067
	2.2	353.028		3.769	0.45267
	2.18	356.023		3.75758	0.452
	2.16	359.955		3.74622	0.45533
	2.14	364.67		3.73494	0.45533
	2.12	370.559		3.72372	0.45533
	2.1	377.067		3.71257	0.45733
	2.08	384.475		3.70149	0.46133
	2.06	392.16		3.69048	0.45733
	2.04	399.997		3.67953	0.45867
	2.02	408.2		3.66864	0.464
	2	416.341		3.65782	0.462
	1.98	424.619		3.64706	0.46333
	1.96	433.401		3.63636	0.46867
	1.94	442.435		3.62573	0.46733
	1.92	451.619		3.61516	0.46933
	1.9	461.214		3.60465	0.472
	1.88	471.88		3.5942	0.472
	1.86	483.475		3.58382	0.47267
	1.84	495.959		3.57349	0.47467
	1.82	509.541		3.56322	0.47667
	1.8	524.25		3.55301	0.478
	1.78	540.717		3.54286	0.47733
	1.76	558.944		3.53276	0.47933
	1.74	576.757		3.52273	0.47933
	1.72	596.461		3.51275	0.482
	1.7	618.101		3.50282	0.482
	1.68	641.789		3.49296	0.486
	1.66	666.495		3.48315	0.486
	1.64	692.377		3.47339	0.48867
	1.62	719.915		3.46369	0.48867
	1.6	749.903		3.45404	0.492
	1.58	780.809		3.44444	0.49333
	1.56	813.516		3.4349	0.49467
	1.54	848.527		3.42541	0.496
	1.52	885.556		3.41598	0.49733
	1.5	922.226		3.40659	0.50133
	1.48	961.095		3.39726	0.50133
	1.46	1007.73		3.38798	0.504
	1.44	1052.53		3.37875	0.506
	1.42	1099.01		3.36957	0.50467
	1.4	1142.55		3.36043	0.50733
	1.38	1191.44		3.35135	0.51
	1.36	1243.38		3.34232	0.50867
	1.34	1295.35		3.33333	0.512
	1.32	1347.22		3.3244	0.51467
	1.3	1401.37		3.31551	0.51733
	1.28	1460.01		3.30667	0.51867
	1.26	1514.94		3.29787	0.51867
	1.24	1572.53		3.28912	0.52
	1.22	1629.05		3.28042	0.522
	1.2	1686.84		3.27177	0.52467
	1.18	1743.38		3.26316	0.52667
	1.16	1799.99		3.25459	0.526
	1.14	1856.6		3.24607	0.52867
	1.12	1917.15		3.2376	0.53067
	1.1	1966.21		3.22917	0.53267
	1.08	2021.72		3.22078	0.53467
	1.06	2072.55		3.21244	0.53667
	1.04	2117.34		3.20413	0.53933
	1.02	2158.38		3.19588	0.53733
	1	2196.83		3.18766	0.54
	0.98	2232.7		3.17949	0.542
	0.96	2264.98		3.17136	0.544
	0.94	2287.01		3.16327	0.546
	0.92	2307.5		3.15522	0.548
	0.9	2320.9		3.14721	0.54933
	0.88	2333.51		3.13924	0.552
	0.86	2337.21		3.13131	0.55267
	0.84	2338.69		3.12343	0.55133
	0.82	2334.65		3.11558	0.55333
	0.8	2325.13		3.10777	0.55467
	0.78	2313.17		3.1	0.55667
	0.76	2296.49		3.09227	0.55933
	0.74	2277.48		3.08458	0.56
	0.72	2274		3.07692	0.562
	0.7	2243.45		3.06931	0.564
	0.68	2211.26		3.06173	0.56533
	0.66	2177.55		3.05419	0.56733
	0.64	2144.34		3.04668	0.56467
	0.62	2108.06		3.03922	0.56667
	0.6	2070.23		3.03178	0.568
	0.58	2029.87		3.02439	0.57
	0.56	1990.82		3.01703	0.57133
	0.54	1944.7		3.00971	0.57267
	0.52	1889.58		3.00242	0.57333
	0.5	1809.4		2.99517	0.57533
	0.48	1736.61		2.98795	0.57667
	0.46	1644.35		2.98077	0.57667
	0.44	1530.15		2.97362	0.578
				2.96651	0.57867
				2.95943	0.57933
				2.95238	0.58133
				2.94537	0.57933
				2.93839	0.58
				2.93144	0.58133
				2.92453	0.582
				2.91765	0.58333
				2.9108	0.584
				2.90398	0.58467
				2.8972	0.58533
				2.89044	0.586
				2.88372	0.58667
				2.87703	0.58667
				2.87037	0.588
				2.86374	0.588
				2.85714	0.58867
				2.85057	0.58933
				2.84404	0.59
				2.83753	0.59067
				2.83105	0.59133
				2.8246	0.59067
				2.81818	0.59133
				2.81179	0.59133
				2.80543	0.592
				2.7991	0.59133
				2.79279	0.592
				2.78652	0.588
				2.78027	0.588
				2.77405	0.58733
				2.76786	0.588
				2.76169	0.58733
				2.75556	0.588
				2.74945	0.588
				2.74336	0.58867
				2.73731	0.588
				2.73128	0.58867
				2.72527	0.588
				2.7193	0.58867
				2.71335	0.588
				2.70742	0.58867
				2.70153	0.58867
				2.69565	0.58867
				2.6898	0.58867
				2.68398	0.588
				2.67819	0.58867
				2.67241	0.58867
				2.66667	0.58867
				2.66094	0.588
				2.65525	0.58733
				2.64957	0.58667
				2.64392	0.58533
				2.6383	0.584
				2.6327	0.58333
				2.62712	0.582
				2.62156	0.58133
				2.61603	0.58
				2.61053	0.57867
				2.60504	0.57733
				2.59958	0.57667
				2.59414	0.576
				2.58873	0.576
				2.58333	0.57467
				2.57796	0.57467
				2.57261	0.57333
				2.56729	0.57333
				2.56198	0.572
				2.5567	0.57133
				2.55144	0.57133
				2.5462	0.57
				2.54098	0.56933
				2.53579	0.56867
				2.53061	0.568
				2.52546	0.56733
				2.52033	0.56667
				2.51521	0.566
				2.51012	0.56533
				2.50505	0.56467
				2.5	0.56467
				2.49497	0.56333
				2.48996	0.56333
				2.48497	0.562
				2.48	0.56133
				2.47505	0.56067
				2.47012	0.56133
				2.46521	0.56
				2.46032	0.55933
				2.45545	0.55933
				2.45059	0.55867
				2.44576	0.55867
				2.44094	0.558
				2.43615	0.55733
				2.43137	0.55733
				2.42661	0.55733
				2.42188	0.55667
				2.41715	0.556
				2.41245	0.55533
				2.40777	0.55533
				2.4031	0.55467
				2.39845	0.554
				2.39382	0.554
				2.38921	0.554
				2.38462	0.554
				2.38004	0.55333
				2.37548	0.55333
				2.37094	0.55333
				2.36641	0.55267
				2.3619	0.55267
				2.35741	0.552
				2.35294	0.55267
				2.34848	0.55267
				2.34405	0.552
				2.33962	0.552
				2.33522	0.56067
				2.33083	0.56
				2.32645	0.56067
				2.3221	0.55933
				2.31776	0.55933
				2.31343	0.55933
				2.30912	0.55933
				2.30483	0.55867
				2.30056	0.55867
				2.2963	0.55933
				2.29205	0.55933
				2.28782	0.55933
				2.28361	0.56
				2.27941	0.56
				2.27523	0.56
				2.27106	0.56067
				2.26691	0.56067
				2.26277	0.56133
				2.25865	0.56133
				2.25455	0.562
				2.25045	0.56267
				2.24638	0.56333
				2.24231	0.564
				2.23827	0.56333
				2.23423	0.56467
				2.23022	0.56467
				2.22621	0.566
				2.22222	0.56667
				2.21825	0.568
				2.21429	0.568
				2.21034	0.56933
				2.20641	0.57
				2.20249	0.57133
				2.19858	0.572
				2.19469	0.57333
				2.19081	0.57467
				2.18695	0.57533
				2.1831	0.57667
				2.17926	0.578
				2.17544	0.57933
				2.17163	0.57933
				2.16783	0.58133
				2.16405	0.58133
				2.16028	0.58467
				2.15652	0.586
				2.15278	0.586
				2.14905	0.58733
				2.14533	0.58933
				2.14162	0.59
				2.13793	0.59133
				2.13425	0.592
				2.13058	0.59267
				2.12693	0.594
				2.12329	0.59533
				2.11966	0.59667
				2.11604	0.598
				2.11244	0.59933
				2.10884	0.6
				2.10526	0.60267
				2.10169	0.604
				2.09814	0.60533
				2.09459	0.60667
				2.09106	0.60867
				2.08754	0.60933
				2.08403	0.61133
				2.08054	0.61333
				2.07705	0.61467
				2.07358	0.61667
				2.07012	0.618
				2.06667	0.62
				2.06323	0.62133
				2.0598	0.62267
				2.05638	0.62533
				2.05298	0.62733
				2.04959	0.62867
				2.0462	0.63067
				2.04283	0.63267
				2.03947	0.63533
				2.03612	0.63667
				2.03279	0.63867
				2.02946	0.64067
				2.02614	0.64333
				2.02284	0.64533
				2.01954	0.648
				2.01626	0.65
				2.01299	0.652
				2.00972	0.65333
				2.00647	0.65667
				2.00323	0.65933
				2	0.66133
				1.99678	0.664
				1.99357	0.666
				1.99037	0.668
				1.98718	0.67067
				1.984	0.674
				1.98083	0.676
				1.97767	0.678
				1.97452	0.68067
				1.97138	0.68333
				1.96825	0.68533
				1.96513	0.688
				1.96203	0.69133
				1.95893	0.69333
				1.95584	0.696
				1.95276	0.69867
				1.94969	0.70267
				1.94662	0.70533
				1.94357	0.708
				1.94053	0.71133
				1.9375	0.71333
				1.93448	0.716
				1.93146	0.71933
				1.92846	0.722
				1.92547	0.72533
				1.92248	0.728
				1.9195	0.73067
				1.91654	0.73333
				1.91358	0.73667
				1.91063	0.74
				1.90769	0.74333
				1.90476	0.746
				1.90184	0.74933
				1.89893	0.752
				1.89602	0.75467
				1.89313	0.758
				1.89024	0.762
				1.88737	0.766
				1.8845	0.77067
				1.88164	0.776
				1.87879	0.78
				1.87595	0.784
				1.87311	0.78867
				1.87029	0.79133
				1.86747	0.794
				1.86466	0.80067
				1.86186	0.802
				1.85907	0.80467
				1.85629	0.81
				1.85351	0.81267
				1.85075	0.814
				1.84799	0.81933
				1.84524	0.822
				1.8425	0.82533
				1.83976	0.828
				1.83704	0.83133
				1.83432	0.83733
				1.83161	0.84
				1.82891	0.84333
				1.82622	0.846
				1.82353	0.85
				1.82085	0.85267
				1.81818	0.856
				1.81552	0.85867
				1.81287	0.86133
				1.81022	0.86533
				1.80758	0.868
				1.80495	0.87067
				1.80233	0.874
				1.79971	0.87733
				1.7971	0.88
				1.7945	0.88333
				1.79191	0.886
				1.78932	0.88933
				1.78674	0.89333
				1.78417	0.89533
				1.78161	0.898
				1.77905	0.90067
				1.7765	0.90333
				1.77396	0.906
				1.77143	0.90867
				1.7689	0.912
				1.76638	0.91467
				1.76387	0.91733
				1.76136	0.92
				1.75887	0.92333
				1.75637	0.926
				1.75389	0.928
				1.75141	0.93133
				1.74894	0.93333
				1.74648	0.93667
				1.74402	0.93933
				1.74157	0.94067
				1.73913	0.94333
				1.73669	0.946
				1.73427	0.94867
				1.73184	0.952
				1.72943	0.95467
				1.72702	0.95733
				1.72462	0.96067
				1.72222	0.96333
				1.71983	0.96733
				1.71745	0.97
				1.71508	0.974
				1.71271	0.97733
				1.71034	0.98133
				1.70799	0.98533
				1.70564	0.988
				1.7033	0.992
				1.70096	0.99667
				1.69863	0.99933
				1.69631	1.00267
				1.69399	1.006
				1.69168	1.00933
				1.68937	1.012
				1.68707	1.016
				1.68478	1.01933
				1.6825	1.02133
				1.68022	1.02533
				1.67794	1.02867
				1.67568	1.032
				1.67341	1.03533
				1.67116	1.03867
				1.66891	1.04133
				1.66667	1.04467
				1.66443	1.04733
				1.6622	1.04933
				1.65997	1.05267
				1.65775	1.05533
				1.65554	1.05733
				1.65333	1.06
				1.65113	1.06267
				1.64894	1.06533
				1.64675	1.06867
				1.64456	1.07133
				1.64238	1.074
				1.64021	1.07733
				1.63804	1.07933
				1.63588	1.08133
				1.63373	1.08533
				1.63158	1.08733
				1.62943	1.09
				1.6273	1.09267
				1.62516	1.09467
				1.62304	1.098
				1.62092	1.10067
				1.6188	1.10333
				1.61669	1.10533
				1.61458	1.10867
				1.61248	1.11
				1.61039	1.11333
				1.6083	1.11467
				1.60622	1.118
				1.60414	1.12
				1.60207	1.12267
				1.6	1.12467
				1.59794	1.12733
				1.59588	1.12867
				1.59383	1.13133
				1.59178	1.134
				1.58974	1.13533
				1.58771	1.13733
				1.58568	1.14
				1.58365	1.142
				1.58163	1.14333
				1.57962	1.146

## Sheet: Fig. 3d
Fig. 3d	o-Ti2O3			inset
	Ellipsometry			UV-Vis
	Photon energy (eV)	Optical conductivity (Ω-1 cm-1)		Photon energy (eV)	Absorption coefficient (10*5 cm-1)
	4	253.54		5.18828	2.39828
	3.98	260.449		5.16667	2.33966
	3.96	268.517		5.14523	2.27414
	3.94	276.133		5.12397	2.21034
	3.92	286.131		5.10288	2.15
	3.9	298.06		5.08197	2.08621
	3.88	312.124		5.06122	2.02759
	3.86	334.561		5.04065	1.97069
	3.84	357.655		5.02024	1.91724
	3.82	384.667		5	1.86379
	3.8	409.18		4.97992	1.81379
	3.78	442.806		4.96	1.76379
	3.76	471.316		4.94024	1.71897
	3.74	499.54		4.92063	1.67069
	3.72	527.838		4.90119	1.62931
	3.7	554.712		4.88189	1.58448
	3.68	582.449		4.86275	1.54655
	3.66	608.982		4.84375	1.5069
	3.64	635.284		4.8249	1.47241
	3.62	661.319		4.8062	1.43621
	3.6	686.053		4.78764	1.4069
	3.58	711.266		4.76923	1.37414
	3.56	735.99		4.75096	1.34655
	3.54	761.175		4.73282	1.31897
	3.52	785.194		4.71483	1.2931
	3.5	809.27		4.69697	1.27241
	3.48	833.2		4.67925	1.25
	3.46	856.604		4.66165	1.22931
	3.44	886.137		4.64419	1.21034
	3.42	907.233		4.62687	1.19483
	3.4	928.636		4.60967	1.17759
	3.38	950.51		4.59259	1.16207
	3.36	971.836		4.57565	1.15
	3.34	993.019		4.55882	1.13621
	3.32	1014.4		4.54212	1.12241
	3.3	1035.12		4.52555	1.1069
	3.28	1052.29		4.50909	1.09655
	3.26	1073.24		4.49275	1.08276
	3.24	1090.42		4.47653	1.07241
	3.22	1107.42		4.46043	1.06207
	3.2	1123.41		4.44444	1.05172
	3.18	1139.72		4.42857	1.03966
	3.16	1154.37		4.41281	1.03103
	3.14	1168.37		4.39716	1.02241
	3.12	1181.46		4.38163	1.01034
	3.1	1193.84		4.3662	1.00345
	3.08	1204.86		4.35088	0.99483
	3.06	1215.69		4.33566	0.98621
	3.04	1225.54		4.32056	0.97759
	3.02	1234.29		4.30556	0.97069
	3	1241.87		4.29066	0.96207
	2.98	1248.51		4.27586	0.95172
	2.96	1254.31		4.26117	0.94483
	2.94	1259.15		4.24658	0.93621
	2.92	1262.57		4.23208	0.92931
	2.9	1265.78		4.21769	0.92069
	2.88	1266.99		4.20339	0.91552
	2.86	1267.97		4.18919	0.90517
	2.84	1267.32		4.17508	0.9
	2.82	1266.61		4.16107	0.89138
	2.8	1264.03		4.14716	0.88793
	2.78	1260.98		4.13333	0.88103
	2.76	1256.45		4.1196	0.87759
	2.74	1251.49		4.10596	0.87069
	2.72	1245.13		4.09241	0.86552
	2.7	1238.14		4.07895	0.85862
	2.68	1229.97		4.06557	0.85172
	2.66	1220.78		4.05229	0.84655
	2.64	1210.66		4.03909	0.83966
	2.62	1199.71		4.02597	0.83621
	2.6	1187.75		4.01294	0.83103
	2.58	1175.11		4	0.82586
	2.56	1161.44		3.98714	0.82069
	2.54	1146.58		3.97436	0.81552
	2.52	1130.82		3.96166	0.81207
	2.5	1114.74		3.94904	0.8069
	2.48	1097.31		3.93651	0.80172
	2.46	1079.25		3.92405	0.79655
	2.44	1060.51		3.91167	0.79655
	2.42	1041.11		3.89937	0.79138
	2.4	1020.37		3.88715	0.78793
	2.38	998.749		3.875	0.78448
	2.36	976.697		3.86293	0.77931
	2.34	953.595		3.85093	0.77414
	2.32	929.447		3.83901	0.77241
	2.3	904.839		3.82716	0.76724
	2.28	879.084		3.81538	0.76552
	2.26	852.896		3.80368	0.75517
	2.24	825.355		3.79205	0.75862
	2.22	798.349		3.78049	0.76552
	2.2	770.37		3.769	0.77069
	2.18	743.259		3.75758	0.76552
	2.16	715.961		3.74622	0.77586
	2.14	689.325		3.73494	0.77069
	2.12	663.981		3.72372	0.78103
	2.1	640.027		3.71257	0.77931
	2.08	617.924		3.70149	0.77586
	2.06	598.94		3.69048	0.77414
	2.04	581.551		3.67953	0.77759
	2.02	566.54		3.66864	0.77414
	2	553.683		3.65782	0.78103
	1.98	543.192		3.64706	0.77759
	1.96	533.536		3.63636	0.78276
	1.94	526.709		3.62573	0.78103
	1.92	520.918		3.61516	0.78448
	1.9	517.116		3.60465	0.78793
	1.88	514.5		3.5942	0.79138
	1.86	513.799		3.58382	0.7931
	1.84	514.292		3.57349	0.79828
	1.82	516.018		3.56322	0.79655
	1.8	519.195		3.55301	0.80172
	1.78	524.077		3.54286	0.8
	1.76	529.459		3.53276	0.80517
	1.74	536.578		3.52273	0.80862
	1.72	543.841		3.51275	0.81379
	1.7	551.889		3.50282	0.81207
	1.68	560.582		3.49296	0.81724
	1.66	569.801		3.48315	0.81897
	1.64	579.047		3.47339	0.82069
	1.62	588.842		3.46369	0.82241
	1.6	598.672		3.45404	0.82931
	1.58	609.12		3.44444	0.83103
	1.56	619.316		3.4349	0.83103
	1.54	630.157		3.42541	0.83793
	1.52	640.972		3.41598	0.83966
	1.5	651.94		3.40659	0.8431
	1.48	663.081		3.39726	0.84138
	1.46	675.857		3.38798	0.84655
	1.44	687.27		3.37875	0.84828
	1.42	700.22		3.36957	0.84655
	1.4	710.413		3.36043	0.85517
	1.38	722.189		3.35135	0.8569
	1.36	734.346		3.34232	0.85345
	1.34	745.828		3.33333	0.8569
	1.32	759.365		3.3244	0.85862
	1.3	770.132		3.31551	0.86552
	1.28	782.273		3.30667	0.86724
	1.26	794.123		3.29787	0.86724
	1.24	805.627		3.28912	0.86897
	1.22	818.078		3.28042	0.87069
	1.2	826.713		3.27177	0.87414
	1.18	837.495		3.26316	0.87586
	1.16	847.921		3.25459	0.87586
	1.14	858.579		3.24607	0.87586
	1.12	868.377		3.2376	0.88103
	1.1	876.78		3.22917	0.88276
	1.08	885.735		3.22078	0.88448
	1.06	894.513		3.21244	0.88621
	1.04	900.771		3.20413	0.88966
	1.02	907.267		3.19588	0.88793
	1	913.27		3.18766	0.89138
	0.98	919.923		3.17949	0.8931
	0.96	925.843		3.17136	0.8931
	0.94	930.563		3.16327	0.89483
	0.92	935.738		3.15522	0.89828
	0.9	939.663		3.14721	0.9
	0.88	945.563		3.13924	0.90172
	0.86	950.506		3.13131	0.90345
	0.84	955.388		3.12343	0.9
	0.82	961.555		3.11558	0.90172
	0.8	967.467		3.10777	0.90345
	0.78	973.79		3.1	0.90517
	0.76	982.177		3.09227	0.90862
	0.74	991.499		3.08458	0.90862
	0.72	1018.31		3.07692	0.90862
	0.7	1030.62		3.06931	0.91207
	0.68	1044.21		3.06173	0.91207
	0.66	1060.74		3.05419	0.91379
	0.64	1079.52		3.04668	0.91034
	0.62	1100.47		3.03922	0.91034
	0.6	1123.7		3.03178	0.91379
	0.58	1150.81		3.02439	0.91552
	0.56	1180.75		3.01703	0.91379
	0.54	1213.36		3.00971	0.91724
	0.52	1251.15		3.00242	0.91724
	0.5	1283.62		2.99517	0.91897
	0.48	1326.2		2.98795	0.91897
	0.46	1372.92		2.98077	0.91897
	0.44	1424.54		2.97362	0.91897
	0.42	1479.39		2.96651	0.91897
	0.4	1537.64		2.95943	0.92069
	0.38	1601.43		2.95238	0.92069
				2.94537	0.91897
				2.93839	0.91897
				2.93144	0.91897
				2.92453	0.91897
				2.91765	0.91897
				2.9108	0.91897
				2.90398	0.92069
				2.8972	0.91897
				2.89044	0.92069
				2.88372	0.92069
				2.87703	0.91897
				2.87037	0.92069
				2.86374	0.92069
				2.85714	0.92069
				2.85057	0.91897
				2.84404	0.92069
				2.83753	0.91897
				2.83105	0.92069
				2.8246	0.92069
				2.81818	0.91897
				2.81179	0.91897
				2.80543	0.91897
				2.7991	0.91724
				2.79279	0.91897
				2.78652	0.91207
				2.78027	0.91207
				2.77405	0.91207
				2.76786	0.91207
				2.76169	0.91034
				2.75556	0.91034
				2.74945	0.90862
				2.74336	0.90862
				2.73731	0.9069
				2.73128	0.9069
				2.72527	0.9069
				2.7193	0.9069
				2.71335	0.9069
				2.70742	0.9069
				2.70153	0.90517
				2.69565	0.90517
				2.6898	0.90345
				2.68398	0.90345
				2.67819	0.90345
				2.67241	0.90172
				2.66667	0.90345
				2.66094	0.90172
				2.65525	0.90172
				2.64957	0.9
				2.64392	0.89828
				2.6383	0.89655
				2.6327	0.89655
				2.62712	0.89483
				2.62156	0.8931
				2.61603	0.88966
				2.61053	0.88966
				2.60504	0.88793
				2.59958	0.88448
				2.59414	0.88448
				2.58873	0.88621
				2.58333	0.88276
				2.57796	0.88276
				2.57261	0.88103
				2.56729	0.88103
				2.56198	0.87931
				2.5567	0.87759
				2.55144	0.87759
				2.5462	0.87586
				2.54098	0.87414
				2.53579	0.87414
				2.53061	0.87241
				2.52546	0.87069
				2.52033	0.87069
				2.51521	0.86724
				2.51012	0.86724
				2.50505	0.86552
				2.5	0.86379
				2.49497	0.86552
				2.48996	0.86379
				2.48497	0.86034
				2.48	0.85862
				2.47505	0.85862
				2.47012	0.8569
				2.46521	0.85517
				2.46032	0.85517
				2.45545	0.85345
				2.45059	0.85345
				2.44576	0.85172
				2.44094	0.84828
				2.43615	0.84828
				2.43137	0.84828
				2.42661	0.84655
				2.42188	0.84483
				2.41715	0.8431
				2.41245	0.8431
				2.40777	0.84138
				2.4031	0.83966
				2.39845	0.83793
				2.39382	0.83621
				2.38921	0.83621
				2.38462	0.83448
				2.38004	0.83276
				2.37548	0.83276
				2.37094	0.83103
				2.36641	0.82931
				2.3619	0.82931
				2.35741	0.82586
				2.35294	0.82586
				2.34848	0.82414
				2.34405	0.82241
				2.33962	0.82241
				2.33522	0.8431
				2.33083	0.83966
				2.32645	0.83793
				2.3221	0.83448
				2.31776	0.83276
				2.31343	0.82931
				2.30912	0.82759
				2.30483	0.82586
				2.30056	0.82241
				2.2963	0.82241
				2.29205	0.81897
				2.28782	0.81724
				2.28361	0.81724
				2.27941	0.81379
				2.27523	0.81379
				2.27106	0.81207
				2.26691	0.81034
				2.26277	0.81034
				2.25865	0.80862
				2.25455	0.8069
				2.25045	0.80517
				2.24638	0.80517
				2.24231	0.80345
				2.23827	0.80172
				2.23423	0.80172
				2.23022	0.80172
				2.22621	0.8
				2.22222	0.79828
				2.21825	0.79828
				2.21429	0.79828
				2.21034	0.79655
				2.20641	0.79655
				2.20249	0.79483
				2.19858	0.79483
				2.19469	0.79483
				2.19081	0.79483
				2.18695	0.7931
				2.1831	0.7931
				2.17926	0.7931
				2.17544	0.79138
				2.17163	0.79138
				2.16783	0.78966
				2.16405	0.78966
				2.16028	0.79138
				2.15652	0.78966
				2.15278	0.78966
				2.14905	0.78793
				2.14533	0.78793
				2.14162	0.78793
				2.13793	0.78793
				2.13425	0.78621
				2.13058	0.78621
				2.12693	0.78448
				2.12329	0.78621
				2.11966	0.78621
				2.11604	0.78448
				2.11244	0.78448
				2.10884	0.78276
				2.10526	0.78448
				2.10169	0.78276
				2.09814	0.78276
				2.09459	0.78276
				2.09106	0.78276
				2.08754	0.78276
				2.08403	0.78276
				2.08054	0.78276
				2.07705	0.78276
				2.07358	0.78276
				2.07012	0.78276
				2.06667	0.78276
				2.06323	0.78276
				2.0598	0.78103
				2.05638	0.78276
				2.05298	0.78103
				2.04959	0.78103
				2.0462	0.78276
				2.04283	0.78276
				2.03947	0.78103
				2.03612	0.78276
				2.03279	0.78276
				2.02946	0.78276
				2.02614	0.78448
				2.02284	0.78103
				2.01954	0.78276
				2.01626	0.78276
				2.01299	0.78276
				2.00972	0.78276
				2.00647	0.78276
				2.00323	0.78276
				2	0.78448
				1.99678	0.78448
				1.99357	0.78276
				1.99037	0.78448
				1.98718	0.78448
				1.984	0.78448
				1.98083	0.78448
				1.97767	0.78448
				1.97452	0.78448
				1.97138	0.78448
				1.96825	0.78448
				1.96513	0.78448
				1.96203	0.78793
				1.95893	0.78621
				1.95584	0.78621
				1.95276	0.78621
				1.94969	0.78621
				1.94662	0.78793
				1.94357	0.78966
				1.94053	0.78966
				1.9375	0.78966
				1.93448	0.78966
				1.93146	0.78966
				1.92846	0.78966
				1.92547	0.79138
				1.92248	0.7931
				1.9195	0.79138
				1.91654	0.7931
				1.91358	0.7931
				1.91063	0.79483
				1.90769	0.7931
				1.90476	0.79655
				1.90184	0.7931
				1.89893	0.79483
				1.89602	0.79655
				1.89313	0.79655
				1.89024	0.79655
				1.88737	0.79483
				1.8845	0.79655
				1.88164	0.79828
				1.87879	0.8
				1.87595	0.80172
				1.87311	0.80345
				1.87029	0.80345
				1.86747	0.80517
				1.86466	0.80862
				1.86186	0.80862
				1.85907	0.81034
				1.85629	0.81034
				1.85351	0.81034
				1.85075	0.80862
				1.84799	0.81034
				1.84524	0.81207
				1.8425	0.81207
				1.83976	0.81379
				1.83704	0.81379
				1.83432	0.81552
				1.83161	0.81552
				1.82891	0.81552
				1.82622	0.81724
				1.82353	0.81724
				1.82085	0.81897
				1.81818	0.81897
				1.81552	0.81724
				1.81287	0.81897
				1.81022	0.82069
				1.80758	0.82069
				1.80495	0.82069
				1.80233	0.82241
				1.79971	0.82241
				1.7971	0.82414
				1.7945	0.82414
				1.79191	0.82586
				1.78932	0.82759
				1.78674	0.82586
				1.78417	0.82759
				1.78161	0.82759
				1.77905	0.82931
				1.7765	0.82931
				1.77396	0.83103
				1.77143	0.83103
				1.7689	0.83103
				1.76638	0.83276
				1.76387	0.83276
				1.76136	0.83448
				1.75887	0.83448
				1.75637	0.83448
				1.75389	0.83448
				1.75141	0.83621
				1.74894	0.83621
				1.74648	0.83793
				1.74402	0.83793
				1.74157	0.83966
				1.73913	0.83966
				1.73669	0.84138
				1.73427	0.84138
				1.73184	0.8431
				1.72943	0.84483
				1.72702	0.84655
				1.72462	0.84655
				1.72222	0.84828
				1.71983	0.85
				1.71745	0.85
				1.71508	0.85345
				1.71271	0.85345
				1.71034	0.85517
				1.70799	0.8569
				1.70564	0.8569
				1.7033	0.8569
				1.70096	0.85862
				1.69863	0.85862
				1.69631	0.86034
				1.69399	0.86034
				1.69168	0.86034
				1.68937	0.86207
				1.68707	0.86207
				1.68478	0.86379
				1.6825	0.86552
				1.68022	0.86552
				1.67794	0.86724
				1.67568	0.86724
				1.67341	0.86897
				1.67116	0.86897
				1.66891	0.87069
				1.66667	0.87069
				1.66443	0.87241
				1.6622	0.87241
				1.65997	0.87241
				1.65775	0.87414
				1.65554	0.87414
				1.65333	0.87586
				1.65113	0.87586
				1.64894	0.87759
				1.64675	0.87931
				1.64456	0.87931
				1.64238	0.87931
				1.64021	0.88103
				1.63804	0.88103
				1.63588	0.88103
				1.63373	0.88448
				1.63158	0.88448
				1.62943	0.88448
				1.6273	0.88793
				1.62516	0.88793
				1.62304	0.88966
				1.62092	0.88966
				1.6188	0.89138
				1.61669	0.89138
				1.61458	0.89138
				1.61248	0.89138
				1.61039	0.89138
				1.6083	0.89138
				1.60622	0.89483
				1.60414	0.89483
				1.60207	0.89655
				1.6	0.89483
				1.59794	0.89828
				1.59588	0.89828
				1.59383	0.89828
				1.59178	0.9
				1.58974	0.9
				1.58771	0.90172
				1.58568	0.90345
				1.58365	0.90172
				1.58163	0.90517
				1.57962	0.90517

## Sheet: Fig. 3e
Fig. 3e	γ-Ti2O3			inset
	Ellipsometry			UV-Vis
	Photon energy (eV)	Optical conductivity (Ω-1 cm-1)		Photon energy (eV)	Absorption coefficient (10*5 cm-1)
	4	0		5.18828	2.11833
	3.98	14.4203		5.16667	2.06
	3.96	32.8178		5.14523	2.00333
	3.94	51.2413		5.12397	1.94833
	3.92	71.5514		5.10288	1.89833
	3.9	92.4862		5.08197	1.84333
	3.88	114.389		5.06122	1.79667
	3.86	137.59		5.04065	1.74667
	3.84	160.574		5.02024	1.7
	3.82	183.052		5	1.65667
	3.8	207.83		4.97992	1.615
	3.78	230.597		4.96	1.57333
	3.76	257.357		4.94024	1.535
	3.74	277.653		4.92063	1.49833
	3.72	303.441		4.90119	1.46333
	3.7	323.735		4.88189	1.42833
	3.68	347.161		4.86275	1.39667
	3.66	368.36		4.84375	1.36667
	3.64	388.138		4.8249	1.34
	3.62	408.435		4.8062	1.31167
	3.6	427.4		4.78764	1.28667
	3.58	445.802		4.76923	1.26167
	3.56	464.779		4.75096	1.24167
	3.54	482.647		4.73282	1.22167
	3.52	500.55		4.71483	1.20333
	3.5	516.957		4.69697	1.185
	3.48	532.935		4.67925	1.17
	3.46	548.702		4.66165	1.155
	3.44	565.883		4.64419	1.14333
	3.42	580.111		4.62687	1.13333
	3.4	594.799		4.60967	1.12167
	3.38	608.057		4.59259	1.11333
	3.36	622.662		4.57565	1.10667
	3.34	636.224		4.55882	1.09833
	3.32	648.286		4.54212	1.09
	3.3	663.637		4.52555	1.08167
	3.28	675.372		4.50909	1.07333
	3.26	687.041		4.49275	1.06667
	3.24	698.768		4.47653	1.06
	3.22	709.715		4.46043	1.05333
	3.2	720.66		4.44444	1.045
	3.18	731.093		4.42857	1.03667
	3.16	741.426		4.41281	1.03
	3.14	750.611		4.39716	1.02333
	3.12	760.27		4.38163	1.01333
	3.1	768.326		4.3662	1.00667
	3.08	777.08		4.35088	0.99833
	3.06	784.675		4.33566	0.98833
	3.04	791.682		4.32056	0.98
	3.02	798.361		4.30556	0.97
	3	804.833		4.29066	0.96167
	2.98	810.437		4.27586	0.95167
	2.96	815.353		4.26117	0.94167
	2.94	819.667		4.24658	0.93167
	2.92	824.171		4.23208	0.92
	2.9	827.487		4.21769	0.91
	2.88	830.415		4.20339	0.9
	2.86	832.519		4.18919	0.89
	2.84	834.861		4.17508	0.88
	2.82	836.034		4.16107	0.87
	2.8	836.953		4.14716	0.86
	2.78	836.768		4.13333	0.85
	2.76	836.422		4.1196	0.84333
	2.74	834.817		4.10596	0.83333
	2.72	833.785		4.09241	0.825
	2.7	831.356		4.07895	0.81333
	2.68	828.345		4.06557	0.80667
	2.66	825.517		4.05229	0.79833
	2.64	821.657		4.03909	0.78833
	2.62	817.185		4.02597	0.78167
	2.6	812.108		4.01294	0.77
	2.58	806.21		4	0.76167
	2.56	799.936		3.98714	0.75333
	2.54	793.272		3.97436	0.745
	2.52	785.668		3.96166	0.73667
	2.5	777.849		3.94904	0.72667
	2.48	769.475		3.93651	0.71833
	2.46	760.369		3.92405	0.70667
	2.44	750.691		3.91167	0.7
	2.42	740.727		3.89937	0.69333
	2.4	730.392		3.88715	0.68667
	2.38	719.385		3.875	0.67833
	2.36	708.008		3.86293	0.66833
	2.34	696.249		3.85093	0.65833
	2.32	684.753		3.83901	0.64833
	2.3	672.458		3.82716	0.64667
	2.28	660.179		3.81538	0.64333
	2.26	648.459		3.80368	0.64333
	2.24	636.472		3.79205	0.63667
	2.22	624.566		3.78049	0.63167
	2.2	613.171		3.769	0.62667
	2.18	602.491		3.75758	0.61667
	2.16	592.305		3.74622	0.61
	2.14	583.04		3.73494	0.61833
	2.12	575.168		3.72372	0.61167
	2.1	567.788		3.71257	0.60333
	2.08	561.446		3.70149	0.60333
	2.06	556.505		3.69048	0.595
	2.04	553.269		3.67953	0.59333
	2.02	550.716		3.66864	0.58833
	2	549.852		3.65782	0.59167
	1.98	549.907		3.64706	0.58333
	1.96	551.516		3.63636	0.58667
	1.94	554.208		3.62573	0.58333
	1.92	557.956		3.61516	0.58
	1.9	562.612		3.60465	0.57667
	1.88	568.124		3.5942	0.57333
	1.86	574.265		3.58382	0.57667
	1.84	580.68		3.57349	0.58
	1.82	587.758		3.56322	0.57333
	1.8	595.317		3.55301	0.575
	1.78	602.991		3.54286	0.56833
	1.76	610.411		3.53276	0.56833
	1.74	618.464		3.52273	0.57
	1.72	626.726		3.51275	0.56833
	1.7	635.15		3.50282	0.56833
	1.68	643.965		3.49296	0.56833
	1.66	652.679		3.48315	0.57
	1.64	661.744		3.47339	0.56833
	1.62	670.575		3.46369	0.57
	1.6	680.24		3.45404	0.57167
	1.58	689.864		3.44444	0.57167
	1.56	699.603		3.4349	0.57167
	1.54	709.6		3.42541	0.57167
	1.52	719.797		3.41598	0.57167
	1.5	730.32		3.40659	0.57167
	1.48	740.527		3.39726	0.57333
	1.46	752.81		3.38798	0.57667
	1.44	764.338		3.37875	0.575
	1.42	776.844		3.36957	0.57167
	1.4	786.528		3.36043	0.575
	1.38	797.27		3.35135	0.575
	1.36	809.842		3.34232	0.575
	1.34	820.311		3.33333	0.575
	1.32	833.123		3.3244	0.57667
	1.3	843.671		3.31551	0.57833
	1.28	855.63		3.30667	0.57833
	1.26	867.435		3.29787	0.57667
	1.24	878.082		3.28912	0.57667
	1.22	889.108		3.28042	0.58
	1.2	899.779		3.27177	0.58
	1.18	910.696		3.26316	0.58167
	1.16	921.207		3.25459	0.58167
	1.14	931.698		3.24607	0.58167
	1.12	942.919		3.2376	0.585
	1.1	951.759		3.22917	0.585
	1.08	962.345		3.22078	0.58667
	1.06	973.188		3.21244	0.58833
	1.04	981.203		3.20413	0.59
	1.02	991.38		3.19588	0.59
	1	1001.1		3.18766	0.59
	0.98	1010.89		3.17949	0.59333
	0.96	1021.84		3.17136	0.59333
	0.94	1031.7		3.16327	0.595
	0.92	1041.84		3.15522	0.595
	0.9	1051.79		3.14721	0.59667
	0.88	1064.82		3.13924	0.6
	0.86	1076.2		3.13131	0.6
	0.84	1089.67		3.12343	0.6
	0.82	1102.53		3.11558	0.60167
	0.8	1117.87		3.10777	0.60167
	0.78	1136.15		3.1	0.60333
	0.76	1152.46		3.09227	0.605
	0.74	1172.08		3.08458	0.60667
	0.72	1214.28		3.07692	0.60667
	0.7	1238.5		3.06931	0.60833
	0.68	1264.24		3.06173	0.60833
	0.66	1292.48		3.05419	0.60833
	0.64	1323.27		3.04668	0.61
	0.62	1356.95		3.03922	0.60833
	0.6	1393.1		3.03178	0.60833
	0.58	1430.94		3.02439	0.61333
	0.56	1472.2		3.01703	0.61333
	0.54	1517.37		3.00971	0.615
	0.52	1563.05		3.00242	0.61667
	0.5	1608.28		2.99517	0.61833
	0.48	1659.54		2.98795	0.61667
	0.46	1716.71		2.98077	0.62
	0.44	1771.58		2.97362	0.61833
	0.42	1835.14		2.96651	0.61833
	0.4	1895.52		2.95943	0.62
	0.38	1970.02		2.95238	0.61833
				2.94537	0.61667
				2.93839	0.61833
				2.93144	0.61667
				2.92453	0.62
				2.91765	0.62
				2.9108	0.62
				2.90398	0.62
				2.8972	0.62167
				2.89044	0.62167
				2.88372	0.62167
				2.87703	0.62167
				2.87037	0.62333
				2.86374	0.62333
				2.85714	0.62167
				2.85057	0.62333
				2.84404	0.625
				2.83753	0.62333
				2.83105	0.625
				2.8246	0.625
				2.81818	0.62333
				2.81179	0.625
				2.80543	0.625
				2.7991	0.625
				2.79279	0.62667
				2.78652	0.62167
				2.78027	0.62333
				2.77405	0.62333
				2.76786	0.62333
				2.76169	0.62333
				2.75556	0.62333
				2.74945	0.62167
				2.74336	0.62167
				2.73731	0.62167
				2.73128	0.62167
				2.72527	0.62167
				2.7193	0.62167
				2.71335	0.62167
				2.70742	0.62333
				2.70153	0.62333
				2.69565	0.62333
				2.6898	0.62167
				2.68398	0.62167
				2.67819	0.62333
				2.67241	0.62333
				2.66667	0.62333
				2.66094	0.625
				2.65525	0.625
				2.64957	0.62667
				2.64392	0.62667
				2.6383	0.625
				2.6327	0.625
				2.62712	0.625
				2.62156	0.62333
				2.61603	0.62167
				2.61053	0.61833
				2.60504	0.61667
				2.59958	0.61667
				2.59414	0.61667
				2.58873	0.61833
				2.58333	0.615
				2.57796	0.61667
				2.57261	0.615
				2.56729	0.61667
				2.56198	0.615
				2.5567	0.61333
				2.55144	0.615
				2.5462	0.615
				2.54098	0.615
				2.53579	0.61333
				2.53061	0.61167
				2.52546	0.61167
				2.52033	0.61167
				2.51521	0.61167
				2.51012	0.61
				2.50505	0.61
				2.5	0.61
				2.49497	0.61
				2.48996	0.61
				2.48497	0.60833
				2.48	0.60833
				2.47505	0.60833
				2.47012	0.60833
				2.46521	0.60833
				2.46032	0.60667
				2.45545	0.60667
				2.45059	0.60833
				2.44576	0.60833
				2.44094	0.60667
				2.43615	0.60667
				2.43137	0.60667
				2.42661	0.60667
				2.42188	0.60667
				2.41715	0.60667
				2.41245	0.605
				2.40777	0.60667
				2.4031	0.60667
				2.39845	0.605
				2.39382	0.605
				2.38921	0.605
				2.38462	0.605
				2.38004	0.605
				2.37548	0.605
				2.37094	0.605
				2.36641	0.60333
				2.3619	0.605
				2.35741	0.60333
				2.35294	0.605
				2.34848	0.60333
				2.34405	0.605
				2.33962	0.605
				2.33522	0.62833
				2.33083	0.625
				2.32645	0.62333
				2.3221	0.62167
				2.31776	0.62
				2.31343	0.61833
				2.30912	0.61667
				2.30483	0.615
				2.30056	0.61333
				2.2963	0.615
				2.29205	0.61333
				2.28782	0.61333
				2.28361	0.61333
				2.27941	0.61167
				2.27523	0.61167
				2.27106	0.61167
				2.26691	0.61167
				2.26277	0.61167
				2.25865	0.61167
				2.25455	0.61167
				2.25045	0.61
				2.24638	0.61167
				2.24231	0.61167
				2.23827	0.61167
				2.23423	0.61167
				2.23022	0.61167
				2.22621	0.61333
				2.22222	0.61333
				2.21825	0.61333
				2.21429	0.61333
				2.21034	0.61333
				2.20641	0.61333
				2.20249	0.615
				2.19858	0.615
				2.19469	0.615
				2.19081	0.61667
				2.18695	0.615
				2.1831	0.61667
				2.17926	0.61667
				2.17544	0.61833
				2.17163	0.61833
				2.16783	0.61833
				2.16405	0.62
				2.16028	0.62167
				2.15652	0.62333
				2.15278	0.62333
				2.14905	0.62333
				2.14533	0.625
				2.14162	0.625
				2.13793	0.625
				2.13425	0.62667
				2.13058	0.62833
				2.12693	0.62667
				2.12329	0.63
				2.11966	0.62833
				2.11604	0.63
				2.11244	0.63167
				2.10884	0.63167
				2.10526	0.63333
				2.10169	0.63333
				2.09814	0.63667
				2.09459	0.63667
				2.09106	0.63667
				2.08754	0.63667
				2.08403	0.64
				2.08054	0.64167
				2.07705	0.64167
				2.07358	0.64333
				2.07012	0.64333
				2.06667	0.645
				2.06323	0.64667
				2.0598	0.64667
				2.05638	0.64833
				2.05298	0.64833
				2.04959	0.65
				2.0462	0.65333
				2.04283	0.65333
				2.03947	0.65333
				2.03612	0.65667
				2.03279	0.65667
				2.02946	0.65833
				2.02614	0.66
				2.02284	0.66167
				2.01954	0.66333
				2.01626	0.66333
				2.01299	0.665
				2.00972	0.66667
				2.00647	0.66833
				2.00323	0.67
				2	0.67167
				1.99678	0.675
				1.99357	0.67333
				1.99037	0.675
				1.98718	0.67667
				1.984	0.67833
				1.98083	0.68
				1.97767	0.68167
				1.97452	0.68333
				1.97138	0.68333
				1.96825	0.685
				1.96513	0.68667
				1.96203	0.69
				1.95893	0.69167
				1.95584	0.69167
				1.95276	0.69333
				1.94969	0.695
				1.94662	0.69667
				1.94357	0.70167
				1.94053	0.7
				1.9375	0.70333
				1.93448	0.705
				1.93146	0.705
				1.92846	0.70833
				1.92547	0.70833
				1.92248	0.71167
				1.9195	0.71167
				1.91654	0.715
				1.91358	0.715
				1.91063	0.71833
				1.90769	0.72167
				1.90476	0.72167
				1.90184	0.72333
				1.89893	0.725
				1.89602	0.72667
				1.89313	0.72833
				1.89024	0.72667
				1.88737	0.72667
				1.8845	0.72833
				1.88164	0.73167
				1.87879	0.735
				1.87595	0.73833
				1.87311	0.74167
				1.87029	0.745
				1.86747	0.74667
				1.86466	0.75333
				1.86186	0.755
				1.85907	0.75833
				1.85629	0.76
				1.85351	0.76167
				1.85075	0.76167
				1.84799	0.765
				1.84524	0.76667
				1.8425	0.76833
				1.83976	0.77
				1.83704	0.77333
				1.83432	0.775
				1.83161	0.77667
				1.82891	0.78
				1.82622	0.78
				1.82353	0.78333
				1.82085	0.785
				1.81818	0.78667
				1.81552	0.78833
				1.81287	0.79167
				1.81022	0.79333
				1.80758	0.795
				1.80495	0.79667
				1.80233	0.8
				1.79971	0.80333
				1.7971	0.805
				1.7945	0.80667
				1.79191	0.81
				1.78932	0.81167
				1.78674	0.81333
				1.78417	0.81667
				1.78161	0.81667
				1.77905	0.81833
				1.7765	0.82167
				1.77396	0.82333
				1.77143	0.825
				1.7689	0.82833
				1.76638	0.83
				1.76387	0.83167
				1.76136	0.83667
				1.75887	0.83833
				1.75637	0.84
				1.75389	0.84167
				1.75141	0.845
				1.74894	0.84667
				1.74648	0.85
				1.74402	0.855
				1.74157	0.85667
				1.73913	0.85833
				1.73669	0.86167
				1.73427	0.865
				1.73184	0.87
				1.72943	0.87167
				1.72702	0.87667
				1.72462	0.88167
				1.72222	0.885
				1.71983	0.88833
				1.71745	0.89333
				1.71508	0.89833
				1.71271	0.90167
				1.71034	0.90667
				1.70799	0.91
				1.70564	0.91167
				1.7033	0.915
				1.70096	0.91667
				1.69863	0.92
				1.69631	0.92333
				1.69399	0.925
				1.69168	0.92667
				1.68937	0.93
				1.68707	0.93167
				1.68478	0.935
				1.6825	0.93667
				1.68022	0.94
				1.67794	0.94333
				1.67568	0.945
				1.67341	0.94833
				1.67116	0.95
				1.66891	0.95167
				1.66667	0.955
				1.66443	0.95667
				1.6622	0.95833
				1.65997	0.96
				1.65775	0.96333
				1.65554	0.96333
				1.65333	0.96667
				1.65113	0.96833
				1.64894	0.97167
				1.64675	0.97333
				1.64456	0.97667
				1.64238	0.97667
				1.64021	0.98
				1.63804	0.98167
				1.63588	0.98333
				1.63373	0.98667
				1.63158	0.99
				1.62943	0.99167
				1.6273	0.99333
				1.62516	0.995
				1.62304	0.99833
				1.62092	1
				1.6188	1.00333
				1.61669	1.005
				1.61458	1.005
				1.61248	1.00667
				1.61039	1.00833
				1.6083	1.01
				1.60622	1.01333
				1.60414	1.015
				1.60207	1.01833
				1.6	1.01833
				1.59794	1.02167
				1.59588	1.02167
				1.59383	1.02333
				1.59178	1.02667
				1.58974	1.02833
				1.58771	1.03
				1.58568	1.03333
				1.58365	1.03333
				1.58163	1.03667
				1.57962	1.03833

## Sheet: Fig. 3f
Fig. 3f		U	Delta
	α-Ti2O3	0.85	4.78
	o-Ti2O3	1.01	4.48
	γ-Ti2O3	1.1	4.37

## Sheet: Fig. 4a
Fig. 4a	XAS Ti L
	α-Ti2O3			o-Ti2O3			γ-Ti2O3
	Photon energy (eV)	Intensity		Photon energy (eV)	Intensity		Photon energy (eV)	Intensity
	452	0.000481279		452	0.000357722		452	-0.00723
	452.05	0.00046751		452.05	0.000838408		452.05	-0.00574
	452.1	0.000135179		452.1	0.000470164		452.1	-0.00539
	452.15	0.000101829		452.15	0.0001697		452.15	-0.00509
	452.2	-0.000266826		452.2	-0.000592039		452.2	-0.005
	452.25	-0.00063548		452.25	0.000473747		452.25	-0.00427
	452.3	0.00199		452.3	-0.000472857		452.3	-0.00426
	452.35	0.000870991		452.35	7.3159e-05		452.35	-0.00294
	452.4	0.000718566		452.4	0.00068592		452.4	-0.00291
	452.45	0.0012		452.45	0.000766484		452.45	-0.00271
	452.5	0.000772696		452.5	0.000924755		452.5	-0.00273
	452.55	0.00104		452.55	0.000995278		452.55	-0.00247
	452.6	0.000784988		452.6	0.00129		452.6	-0.00217
	452.65	0.00106		452.65	0.00137		452.65	-0.00207
	452.7	0.00114		452.7	0.000785962		452.7	-0.00211
	452.75	0.00184		452.75	0.000510082		452.75	-0.00239
	452.8	0.00177		452.8	0.00111		452.8	-0.00172
	452.85	0.00242		452.85	0.000937928		452.85	-0.00223
	452.9	0.00225		452.9	0.00128		452.9	-0.00161
	452.95	0.00208		452.95	0.000900829		452.95	-0.00156
	453	0.00193		453	0.000799861		453	-0.00163
	453.05	0.00197		453.05	0.0004578		453.05	-0.00137
	453.1	0.00205		453.1	0.00143		453.1	-0.00139
	453.15	0.00154		453.15	0.00145		453.15	-0.00112
	453.2	0.00163		453.2	0.00141		453.2	-0.00108
	453.25	0.00171		453.25	0.0011		453.25	-0.000856701
	453.3	0.00227		453.3	0.0016		453.3	-0.000956059
	453.35	0.00181		453.35	0.00202		453.35	-0.00162
	453.4	0.00158		453.4	0.00187		453.4	-0.00135
	453.45	0.00311		453.45	0.00228		453.45	-0.00114
	453.5	0.00295		453.5	0.00344		453.5	-0.000800791
	453.55	0.00277		453.55	0.00253		453.55	-0.00011963
	453.6	0.00278		453.6	0.00318		453.6	2.06806e-06
	453.65	0.00301		453.65	0.00297		453.65	-0.00010084
	453.7	0.00258		453.7	0.00411		453.7	6.02907e-05
	453.75	0.00208		453.75	0.00466		453.75	0.00037385
	453.8	0.00283		453.8	0.00463		453.8	0.000783349
	453.85	0.00359		453.85	0.00447		453.85	0.00132
	453.9	0.0038		453.9	0.00337		453.9	0.00211
	453.95	0.00486		453.95	0.00477		453.95	0.0023
	454	0.00524		454	0.00541		454	0.00219
	454.05	0.00449		454.05	0.00534		454.05	0.00255
	454.1	0.00617		454.1	0.00473		454.1	0.00363
	454.15	0.00673		454.15	0.00716		454.15	0.00416
	454.2	0.0068		454.2	0.00801		454.2	0.0059
	454.25	0.00788		454.25	0.00809		454.25	0.007
	454.3	0.00914		454.3	0.01078		454.3	0.00801
	454.35	0.01008		454.35	0.01209		454.35	0.00917
	454.4	0.01126		454.4	0.01227		454.4	0.01129
	454.45	0.01324		454.45	0.01527		454.45	0.01322
	454.5	0.01434		454.5	0.01621		454.5	0.01503
	454.55	0.01714		454.55	0.01908		454.55	0.0179
	454.6	0.01927		454.6	0.0225		454.6	0.0201
	454.65	0.02251		454.65	0.02452		454.65	0.02332
	454.7	0.02444		454.7	0.02774		454.7	0.02665
	454.75	0.02939		454.75	0.02962		454.75	0.02997
	454.8	0.0313		454.8	0.03354		454.8	0.03317
	454.85	0.03329		454.85	0.03619		454.85	0.03688
	454.9	0.03732		454.9	0.04167		454.9	0.04095
	454.95	0.04242		454.95	0.04536		454.95	0.04503
	455	0.04493		455	0.05026		455	0.04856
	455.05	0.04707		455.05	0.05415		455.05	0.05304
	455.1	0.05429		455.1	0.06067		455.1	0.0576
	455.15	0.05675		455.15	0.06655		455.15	0.06299
	455.2	0.06409		455.2	0.07239		455.2	0.0667
	455.25	0.07082		455.25	0.07891		455.25	0.07348
	455.3	0.07651		455.3	0.08657		455.3	0.07815
	455.35	0.08163		455.35	0.09552		455.35	0.08488
	455.4	0.09281		455.4	0.10347		455.4	0.09156
	455.45	0.09861		455.45	0.11182		455.45	0.10279
	455.5	0.11165		455.5	0.12395		455.5	0.10945
	455.55	0.12064		455.55	0.1332		455.55	0.12103
	455.6	0.12559		455.6	0.1453		455.6	0.12949
	455.65	0.1423		455.65	0.15373		455.65	0.13879
	455.7	0.15337		455.7	0.1648		455.7	0.15015
	455.75	0.16765		455.75	0.17564		455.75	0.16211
	455.8	0.17564		455.8	0.18769		455.8	0.17399
	455.85	0.18933		455.85	0.19826		455.85	0.1839
	455.9	0.20366		455.9	0.20412		455.9	0.19487
	455.95	0.21095		455.95	0.21783		455.95	0.20445
	456	0.22546		456	0.22678		456	0.21449
	456.05	0.22886		456.05	0.23414		456.05	0.22498
	456.1	0.23562		456.1	0.24305		456.1	0.23274
	456.15	0.24587		456.15	0.24782		456.15	0.23913
	456.2	0.24884		456.2	0.25593		456.2	0.24571
	456.25	0.25486		456.25	0.26018		456.25	0.25038
	456.3	0.26304		456.3	0.26726		456.3	0.2558
	456.35	0.26457		456.35	0.27152		456.35	0.26233
	456.4	0.26614		456.4	0.27744		456.4	0.26702
	456.45	0.27397		456.45	0.28144		456.45	0.27159
	456.5	0.27558		456.5	0.28684		456.5	0.27763
	456.55	0.27719		456.55	0.29198		456.55	0.28347
	456.6	0.2803		456.6	0.30028		456.6	0.28887
	456.65	0.28794		456.65	0.30516		456.65	0.30031
	456.7	0.29127		456.7	0.31152		456.7	0.30633
	456.75	0.29973		456.75	0.32303		456.75	0.31438
	456.8	0.30934		456.8	0.32917		456.8	0.32266
	456.85	0.31236		456.85	0.33772		456.85	0.33248
	456.9	0.31537		456.9	0.34719		456.9	0.34163
	456.95	0.32985		456.95	0.35872		456.95	0.35322
	457	0.34105		457	0.37195		457	0.36531
	457.05	0.35457		457.05	0.3853		457.05	0.3736
	457.1	0.35977		457.1	0.39483		457.1	0.38562
	457.15	0.37742		457.15	0.40994		457.15	0.39768
	457.2	0.39206		457.2	0.42485		457.2	0.41184
	457.25	0.40426		457.25	0.44158		457.25	0.42534
	457.3	0.412		457.3	0.46218		457.3	0.44052
	457.35	0.45008		457.35	0.47888		457.35	0.45671
	457.4	0.45714		457.4	0.49972		457.4	0.47698
	457.45	0.47019		457.45	0.5232		457.45	0.49406
	457.5	0.4892		457.5	0.53989		457.5	0.51046
	457.55	0.53162		457.55	0.5596		457.55	0.53229
	457.6	0.5413		457.6	0.57798		457.6	0.54931
	457.65	0.55156		457.65	0.59911		457.65	0.56996
	457.7	0.56849		457.7	0.61199		457.7	0.59027
	457.75	0.60752		457.75	0.62957		457.75	0.61028
	457.8	0.61403		457.8	0.64082		457.8	0.62339
	457.85	0.62068		457.85	0.65782		457.85	0.64003
	457.9	0.63507		457.9	0.67007		457.9	0.65267
	457.95	0.65928		457.95	0.68056		457.95	0.66573
	458	0.66499		458	0.68987		458	0.67636
	458.05	0.67036		458.05	0.70056		458.05	0.68828
	458.1	0.67962		458.1	0.70957		458.1	0.69682
	458.15	0.69433		458.15	0.7197		458.15	0.71008
	458.2	0.70181		458.2	0.73032		458.2	0.72078
	458.25	0.71161		458.25	0.73932		458.25	0.73066
	458.3	0.72561		458.3	0.74724		458.3	0.73935
	458.35	0.73237		458.35	0.75206		458.35	0.75373
	458.4	0.74654		458.4	0.76414		458.4	0.76726
	458.45	0.75971		458.45	0.77775		458.45	0.77648
	458.5	0.77134		458.5	0.78933		458.5	0.79224
	458.55	0.77993		458.55	0.79329		458.55	0.80321
	458.6	0.80102		458.6	0.80074		458.6	0.81556
	458.65	0.80689		458.65	0.80937		458.65	0.82744
	458.7	0.81311		458.7	0.81613		458.7	0.83795
	458.75	0.82546		458.75	0.82546		458.75	0.84586
	458.8	0.83261		458.8	0.83095		458.8	0.85337
	458.85	0.83589		458.85	0.83469		458.85	0.85841
	458.9	0.84383		458.9	0.84159		458.9	0.8628
	458.95	0.84686		458.95	0.84747		458.95	0.86429
	459	0.85092		459	0.84283		459	0.86607
	459.05	0.85356		459.05	0.8406		459.05	0.8634
	459.1	0.85107		459.1	0.83856		459.1	0.86196
	459.15	0.8473		459.15	0.83119		459.15	0.85831
	459.2	0.84177		459.2	0.8291		459.2	0.84894
	459.25	0.83717		459.25	0.81819		459.25	0.83847
	459.3	0.82038		459.3	0.8074		459.3	0.82575
	459.35	0.80934		459.35	0.79265		459.35	0.81176
	459.4	0.79903		459.4	0.77461		459.4	0.79867
	459.45	0.77002		459.45	0.75528		459.45	0.78008
	459.5	0.75802		459.5	0.74023		459.5	0.76162
	459.55	0.74603		459.55	0.71068		459.55	0.74312
	459.6	0.72414		459.6	0.69953		459.6	0.72164
	459.65	0.70067		459.65	0.69374		459.65	0.70178
	459.7	0.68709		459.7	0.66592		459.7	0.68053
	459.75	0.6469		459.75	0.65376		459.75	0.65791
	459.8	0.63286		459.8	0.62838		459.8	0.63901
	459.85	0.61882		459.85	0.61827		459.85	0.62029
	459.9	0.60479		459.9	0.59669		459.9	0.59752
	459.95	0.59076		459.95	0.58208		459.95	0.57907
	460	0.57675		460	0.56474		460	0.55581
	460.05	0.56274		460.05	0.54822		460.05	0.54069
	460.1	0.53109		460.1	0.52833		460.1	0.5211
	460.15	0.51398		460.15	0.5177		460.15	0.50384
	460.2	0.50146		460.2	0.50129		460.2	0.48345
	460.25	0.47835		460.25	0.48226		460.25	0.46961
	460.3	0.46288		460.3	0.46958		460.3	0.45252
	460.35	0.44873		460.35	0.45251		460.35	0.44055
	460.4	0.44196		460.4	0.44069		460.4	0.42374
	460.45	0.41952		460.45	0.42905		460.45	0.41577
	460.5	0.41484		460.5	0.42326		460.5	0.40763
	460.55	0.41013		460.55	0.41569		460.55	0.40225
	460.6	0.40072		460.6	0.41305		460.6	0.39956
	460.65	0.39846		460.65	0.4051		460.65	0.39924
	460.7	0.39693		460.7	0.40616		460.7	0.40014
	460.75	0.39795		460.75	0.4066		460.75	0.40371
	460.8	0.39973		460.8	0.41046		460.8	0.41036
	460.85	0.40177		460.85	0.41058		460.85	0.41581
	460.9	0.4097		460.9	0.41812		460.9	0.41958
	460.95	0.41655		460.95	0.42554		460.95	0.42858
	461	0.42107		461	0.43364		461	0.43567
	461.05	0.42902		461.05	0.4451		461.05	0.44608
	461.1	0.44297		461.1	0.45371		461.1	0.45373
	461.15	0.4511		461.15	0.46497		461.15	0.45996
	461.2	0.47254		461.2	0.47532		461.2	0.47075
	461.25	0.48228		461.25	0.48433		461.25	0.47956
	461.3	0.48825		461.3	0.49608		461.3	0.48811
	461.35	0.49747		461.35	0.50481		461.35	0.49502
	461.4	0.50695		461.4	0.511		461.4	0.5012
	461.45	0.51464		461.45	0.52058		461.45	0.50532
	461.5	0.52241		461.5	0.52213		461.5	0.50767
	461.55	0.52583		461.55	0.52357		461.55	0.51148
	461.6	0.52722		461.6	0.52466		461.6	0.51487
	461.65	0.52837		461.65	0.53069		461.65	0.51654
	461.7	0.52985		461.7	0.53241		461.7	0.51736
	461.75	0.52997		461.75	0.53402		461.75	0.51812
	461.8	0.52934		461.8	0.53545		461.8	0.52065
	461.85	0.53045		461.85	0.53535		461.85	0.52275
	461.9	0.53018		461.9	0.5423		461.9	0.52592
	461.95	0.53067		461.95	0.54473		461.95	0.5285
	462	0.53101		462	0.54658		462	0.53201
	462.05	0.5353		462.05	0.54739		462.05	0.53719
	462.1	0.53483		462.1	0.55433		462.1	0.54356
	462.15	0.5372		462.15	0.55669		462.15	0.54929
	462.2	0.54148		462.2	0.56526		462.2	0.55922
	462.25	0.55244		462.25	0.57287		462.25	0.56873
	462.3	0.55586		462.3	0.58025		462.3	0.58198
	462.35	0.55943		462.35	0.59295		462.35	0.59419
	462.4	0.57949		462.4	0.60577		462.4	0.60919
	462.45	0.5848		462.45	0.61664		462.45	0.6255
	462.5	0.59059		462.5	0.63257		462.5	0.64001
	462.55	0.61667		462.55	0.64688		462.55	0.6574
	462.6	0.62586		462.6	0.66237		462.6	0.67659
	462.65	0.63273		462.65	0.68032		462.65	0.69618
	462.7	0.66432		462.7	0.69914		462.7	0.71423
	462.75	0.67351		462.75	0.70792		462.75	0.73335
	462.8	0.68272		462.8	0.72748		462.8	0.74968
	462.85	0.71916		462.85	0.74265		462.85	0.76224
	462.9	0.72662		462.9	0.76561		462.9	0.77969
	462.95	0.7358		462.95	0.7806		462.95	0.79712
	463	0.77446		463	0.79778		463	0.80999
	463.05	0.7831		463.05	0.81613		463.05	0.82847
	463.1	0.79173		463.1	0.83554		463.1	0.84244
	463.15	0.80639		463.15	0.8507		463.15	0.85976
	463.2	0.83369		463.2	0.86742		463.2	0.8722
	463.25	0.84474		463.25	0.88115		463.25	0.88687
	463.3	0.86565		463.3	0.90053		463.3	0.89868
	463.35	0.88122		463.35	0.91308		463.35	0.91509
	463.4	0.89478		463.4	0.93003		463.4	0.92623
	463.45	0.91084		463.45	0.94587		463.45	0.93659
	463.5	0.92397		463.5	0.95333		463.5	0.94644
	463.55	0.93608		463.55	0.9608		463.55	0.95558
	463.6	0.94739		463.6	0.96982		463.6	0.96479
	463.65	0.96188		463.65	0.97714		463.65	0.9727
	463.7	0.96678		463.7	0.98329		463.7	0.97898
	463.75	0.974		463.75	0.9903		463.75	0.98468
	463.8	0.98336		463.8	0.99227		463.8	0.98961
	463.85	0.9884		463.85	0.99541		463.85	0.99469
	463.9	0.99106		463.9	0.99417		463.9	0.99737
	463.95	0.99376		463.95	0.99578		463.95	0.99799
	464	0.99625		464	0.99807		464	1
	464.05	0.99858		464.05	1		464.05	0.99889
	464.1	0.99967		464.1	0.99865		464.1	0.99712
	464.15	1		464.15	0.99628		464.15	0.99665
	464.2	0.99758		464.2	0.99113		464.2	0.99227
	464.25	0.99473		464.25	0.98828		464.25	0.98901
	464.3	0.99396		464.3	0.98463		464.3	0.98401
	464.35	0.98666		464.35	0.98361		464.35	0.97719
	464.4	0.98146		464.4	0.97217		464.4	0.97043
	464.45	0.97619		464.45	0.96605		464.45	0.96204
	464.5	0.97063		464.5	0.95919		464.5	0.95145
	464.55	0.95901		464.55	0.95301		464.55	0.94221
	464.6	0.95354		464.6	0.93875		464.6	0.93096
	464.65	0.94265		464.65	0.92966		464.65	0.92001
	464.7	0.93583		464.7	0.9206		464.7	0.90607
	464.75	0.92019		464.75	0.90751		464.75	0.89439
	464.8	0.91229		464.8	0.89709		464.8	0.88144
	464.85	0.89602		464.85	0.88678		464.85	0.86761
	464.9	0.88129		464.9	0.87006		464.9	0.85395
	464.95	0.87275		464.95	0.86397		464.95	0.8381
	465	0.86003		465	0.84856		465	0.82177
	465.05	0.82706		465.05	0.83678		465.05	0.81065
	465.1	0.82203		465.1	0.8186		465.1	0.79253
	465.15	0.81451		465.15	0.8031		465.15	0.77375
	465.2	0.79572		465.2	0.77451		465.2	0.76041
	465.25	0.7726		465.25	0.76343		465.25	0.7392
	465.3	0.76132		465.3	0.75072		465.3	0.72245
	465.35	0.73855		465.35	0.73046		465.35	0.70025
	465.4	0.70944		465.4	0.70169		465.4	0.68442
	465.45	0.68931		465.45	0.68423		465.45	0.65766
	465.5	0.67566		465.5	0.66086		465.5	0.64373
	465.55	0.65244		465.55	0.63092		465.55	0.62161
	465.6	0.63542		465.6	0.62119		465.6	0.59961
	465.65	0.61693		465.65	0.61146		465.65	0.58582
	465.7	0.59473		465.7	0.58733		465.7	0.56755
	465.75	0.57428		465.75	0.57756		465.75	0.55478
	465.8	0.56144		465.8	0.55775		465.8	0.53868
	465.85	0.54135		465.85	0.5441		465.85	0.52247
	465.9	0.52722		465.9	0.53158		465.9	0.51047
	465.95	0.51222		465.95	0.51878		465.95	0.49345
	466	0.50084		466	0.50704		466	0.48131
	466.05	0.4923		466.05	0.49743		466.05	0.47093
	466.1	0.47626		466.1	0.48216		466.1	0.45557
	466.15	0.47042		466.15	0.46715		466.15	0.44263
	466.2	0.45388		466.2	0.45546		466.2	0.43156
	466.25	0.4402		466.25	0.44254		466.25	0.41948
	466.3	0.43376		466.3	0.42857		466.3	0.4072
	466.35	0.42103		466.35	0.41905		466.35	0.39766
	466.4	0.40101		466.4	0.40815		466.4	0.38608
	466.45	0.39582		466.45	0.40067		466.45	0.37558
	466.5	0.38994		466.5	0.38897		466.5	0.36733
	466.55	0.37397		466.55	0.38301		466.55	0.35802
	466.6	0.36958		466.6	0.37262		466.6	0.3515
	466.65	0.36519		466.65	0.36566		466.65	0.34321
	466.7	0.35405		466.7	0.35699		466.7	0.33735
	466.75	0.34614		466.75	0.35449		466.75	0.33151
	466.8	0.34216		466.8	0.3441		466.8	0.32499
	466.85	0.33358		466.85	0.34075		466.85	0.32004
	466.9	0.32721		466.9	0.33379		466.9	0.3138
	466.95	0.32321		466.95	0.33111		466.95	0.30889
	467	0.32012		467	0.3231		467	0.30639
	467.05	0.31704		467.05	0.31782		467.05	0.30195
	467.1	0.30839		467.1	0.31391		467.1	0.29742
	467.15	0.30577		467.15	0.30633		467.15	0.29294
	467.2	0.29912		467.2	0.30273		467.2	0.28953
	467.25	0.29503		467.25	0.2997		467.25	0.28525
	467.3	0.29256		467.3	0.29677		467.3	0.28191
	467.35	0.28584		467.35	0.28941		467.35	0.27864
	467.4	0.28213		467.4	0.2838		467.4	0.27546
	467.45	0.27918		467.45	0.28203		467.45	0.27156
	467.5	0.27493		467.5	0.27854		467.5	0.26728
	467.55	0.27102		467.55	0.27373		467.55	0.26487
	467.6	0.26895		467.6	0.27238		467.6	0.26169
	467.65	0.26261		467.65	0.26865		467.65	0.25902
	467.7	0.25946		467.7	0.26602		467.7	0.25666
	467.75	0.25806		467.75	0.26181		467.75	0.25465
	467.8	0.25412		467.8	0.25763		467.8	0.2515
	467.85	0.25259		467.85	0.25929		467.85	0.25044
	467.9	0.25048		467.9	0.25624		467.9	0.24738
	467.95	0.24811		467.95	0.25425		467.95	0.24502
	468	0.24467		468	0.25259		468	0.24339
	468.05	0.24421		468.05	0.25097		468.05	0.24217
	468.1	0.24108		468.1	0.24829		468.1	0.23969
	468.15	0.2397		468.15	0.24659		468.15	0.2378
	468.2	0.23833		468.2	0.24464		468.2	0.23553
	468.25	0.23689		468.25	0.24529		468.25	0.23449
	468.3	0.23507		468.3	0.23651		468.3	0.23262
	468.35	0.23372		468.35	0.243		468.35	0.23057
	468.4	0.23183		468.4	0.23474		468.4	0.22953
	468.45	0.22989		468.45	0.23385		468.45	0.22794
	468.5	0.22924		468.5	0.23297		468.5	0.22666
	468.55	0.2263		468.55	0.23209		468.55	0.22561
	468.6	0.22586		468.6	0.2312		468.6	0.22434
	468.65	0.22437		468.65	0.23108		468.65	0.22355
	468.7	0.22343		468.7	0.2296		468.7	0.22199
	468.75	0.21989		468.75	0.2286		468.75	0.22043
	468.8	0.2198		468.8	0.22816		468.8	0.22058
	468.85	0.21971		468.85	0.22704		468.85	0.21834
	468.9	0.21735		468.9	0.2253		468.9	0.21767
	468.95	0.21716		468.95	0.22613		468.95	0.21707
	469	0.21721		469	0.22529		469	0.2159
	469.05	0.21544		469.05	0.22187		469.05	0.21643
	469.1	0.21444		469.1	0.22148		469.1	0.21594
	469.15	0.21369		469.15	0.21983		469.15	0.214
	469.2	0.21318		469.2	0.21966		469.2	0.21378
	469.25	0.21121		469.25	0.21725		469.25	0.21231
	469.3	0.2109		469.3	0.21734		469.3	0.21214
	469.35	0.2089		469.35	0.21699		469.35	0.21106
	469.4	0.20917		469.4	0.21581		469.4	0.2111
	469.45	0.20845		469.45	0.21584		469.45	0.21028
	469.5	0.20772		469.5	0.21373		469.5	0.20915
	469.55	0.2061		469.55	0.21144		469.55	0.20808
	469.6	0.20584		469.6	0.21195		469.6	0.207
	469.65	0.20556		469.65	0.212		469.65	0.20568
	469.7	0.20411		469.7	0.2103		469.7	0.20511
	469.75	0.20396		469.75	0.20965		469.75	0.20459
	469.8	0.20362		469.8	0.20882		469.8	0.20339
	469.85	0.20175		469.85	0.20797		469.85	0.20264
	469.9	0.20162		469.9	0.2078		469.9	0.20167
	469.95	0.20145		469.95	0.2077		469.95	0.20132
	470	0.19996		470	0.20565		470	0.1998
	470.05	0.19969		470.05	0.20564		470.05	0.19927
	470.1	0.19911		470.1	0.20506		470.1	0.19995
	470.15	0.19853		470.15	0.20418		470.15	0.19712
	470.2	0.19833		470.2	0.20346		470.2	0.19633
	470.25	0.19786		470.25	0.203		470.25	0.19579
	470.3	0.19676		470.3	0.20229		470.3	0.19592
	470.35	0.19687		470.35	0.20093		470.35	0.1948
	470.4	0.19576		470.4	0.20055		470.4	0.19329
	470.45	0.19527		470.45	0.19979		470.45	0.19207
	470.5	0.19399		470.5	0.20043		470.5	0.19125
	470.55	0.19413		470.55	0.19894		470.55	0.19067
	470.6	0.19167		470.6	0.19878		470.6	0.1895
	470.65	0.19206		470.65	0.197		470.65	0.18805
	470.7	0.19226		470.7	0.19641		470.7	0.18692
	470.75	0.18941		470.75	0.19473		470.75	0.18663
	470.8	0.18951		470.8	0.19467		470.8	0.18609
	470.85	0.18945		470.85	0.19423		470.85	0.18473
	470.9	0.18748		470.9	0.19399		470.9	0.18397
	470.95	0.18755		470.95	0.19237		470.95	0.18353
	471	0.18763		471	0.19122		471	0.18231
	471.05	0.18614		471.05	0.19035		471.05	0.18202
	471.1	0.18556		471.1	0.18981		471.1	0.17965
	471.15	0.18485		471.15	0.18937		471.15	0.17924
	471.2	0.18426		471.2	0.18891		471.2	0.17974
	471.25	0.1833		471.25	0.18701		471.25	0.17913
	471.3	0.18304		471.3	0.18747		471.3	0.17829
	471.35	0.18271		471.35	0.18685		471.35	0.17789
	471.4	0.18142		471.4	0.18624		471.4	0.17732
	471.45	0.18102		471.45	0.1836		471.45	0.17643
	471.5	0.18053		471.5	0.18317		471.5	0.17598
	471.55	0.18022		471.55	0.18269		471.55	0.17586
	471.6	0.18023		471.6	0.18185		471.6	0.17368
	471.65	0.17784		471.65	0.18194		471.65	0.17349
	471.7	0.17788		471.7	0.1802		471.7	0.17347
	471.75	0.17777		471.75	0.18099		471.75	0.1727
	471.8	0.17624		471.8	0.17992		471.8	0.17161
	471.85	0.17617		471.85	0.18026		471.85	0.17069
	471.9	0.17602		471.9	0.18061		471.9	0.17101
	471.95	0.1748		471.95	0.17942		471.95	0.1704
	472	0.17443		472	0.17863		472	0.17041
	472.05	0.17419		472.05	0.17879		472.05	0.16944
	472.1	0.17401		472.1	0.17802		472.1	0.16933
	472.15	0.17296		472.15	0.17677		472.15	0.16815
	472.2	0.17278		472.2	0.17757		472.2	0.16758
	472.25	0.1726		472.25	0.17728		472.25	0.168
	472.3	0.17277		472.3	0.17689		472.3	0.16723
	472.35	0.17199		472.35	0.17657		472.35	0.16724
	472.4	0.17178		472.4	0.17607		472.4	0.16724
	472.45	0.17149		472.45	0.17543		472.45	0.16683
	472.5	0.17144		472.5	0.17388		472.5	0.1668

## Sheet: Fig. 4b
Fig. 4b	XAS O K
	α-Ti2O3			o-Ti2O3			γ-Ti2O3
	Photon energy (eV)	Intensity		Photon energy (eV)	Intensity		Photon energy (eV)	Intensity
	525	-0.00184		525	-0.00493		525	0.02186
	525.1	0.000526469		525.1	-0.00311		525.1	0.02175
	525.2	0.00287		525.2	-0.00195		525.2	0.01323
	525.3	0.00109		525.3	0.00298		525.3	0.02418
	525.4	-0.00010902		525.4	-0.00905		525.4	0.02552
	525.5	0.000678018		525.5	-0.00708		525.5	0.03375
	525.6	0.00863		525.6	-0.00427		525.6	0.04009
	525.7	0.01001		525.7	-0.000442204		525.7	0.03153
	525.8	0.00626		525.8	0.00365		525.8	0.03904
	525.9	0.00578		525.9	0.00498		525.9	0.04466
	526	0.00389		526	0.00667		526	0.02931
	526.1	-0.00158		526.1	-0.00276		526.1	0.00922
	526.2	0.00735		526.2	-0.000637033		526.2	0.00833
	526.3	0.01275		526.3	-0.01107		526.3	0.01028
	526.4	-0.00473		526.4	-0.00584		526.4	0.00247
	526.5	0.00263		526.5	-0.00244		526.5	0.00927
	526.6	-0.00439		526.6	0.00389		526.6	0.01486
	526.7	-0.00325		526.7	-0.00457		526.7	0.0035
	526.8	-0.00904		526.8	-0.000756726		526.8	0.00816
	526.9	-0.00405		526.9	-0.0114		526.9	0.00953
	527	-0.00668		527	-0.01068		527	0.00288
	527.1	0.000459825		527.1	-0.01088		527.1	0.00201
	527.2	0.00388		527.2	-0.01655		527.2	0.00917
	527.3	0.00393		527.3	-0.0046		527.3	0.00528
	527.4	0.00179		527.4	-0.01053		527.4	0.00323
	527.5	0.000924654		527.5	-0.00368		527.5	-0.000836366
	527.6	0.01276		527.6	-0.01468		527.6	-0.00667
	527.7	0.02454		527.7	-0.00782		527.7	-0.01341
	527.8	0.01735		527.8	0.00781		527.8	-0.00829
	527.9	0.00893		527.9	0.0037		527.9	-0.0042
	528	0.000820237		528	-0.01273		528	0.000841696
	528.1	-0.00287		528.1	0.00601		528.1	0.00128
	528.2	0.00265		528.2	0.01043		528.2	0.00172
	528.3	0.01246		528.3	-0.01116		528.3	0.00293
	528.4	0.01197		528.4	0.00312		528.4	0.00947
	528.5	0.00593		528.5	0.00123		528.5	0.00514
	528.6	0.01925		528.6	0.00453		528.6	0.01203
	528.7	0.01581		528.7	0.01114		528.7	0.02666
	528.8	0.00348		528.8	0.02417		528.8	0.03344
	528.9	0.02128		528.9	0.02975		528.9	0.04119
	529	0.03009		529	0.02856		529	0.06242
	529.1	0.06372		529.1	0.05292		529.1	0.09671
	529.2	0.06972		529.2	0.07137		529.2	0.1233
	529.3	0.07257		529.3	0.11017		529.3	0.16228
	529.4	0.1126		529.4	0.17774		529.4	0.21715
	529.5	0.18499		529.5	0.26419		529.5	0.28765
	529.6	0.23698		529.6	0.34034		529.6	0.3535
	529.7	0.36576		529.7	0.45571		529.7	0.46839
	529.8	0.47322		529.8	0.62397		529.8	0.58802
	529.9	0.64498		529.9	0.77776		529.9	0.7459
	530	0.85482		530	0.9645		530	0.94214
	530.1	1.0341		530.1	1.15603		530.1	1.11423
	530.2	1.28336		530.2	1.37893		530.2	1.31191
	530.3	1.41021		530.3	1.47586		530.3	1.5636
	530.4	1.62863		530.4	1.68494		530.4	1.76104
	530.5	1.79208		530.5	1.88457		530.5	1.94459
	530.6	1.95326		530.6	2.00856		530.6	2.13366
	530.7	2.14532		530.7	2.19963		530.7	2.29978
	530.8	2.31081		530.8	2.28364		530.8	2.45271
	530.9	2.39745		530.9	2.41058		530.9	2.57633
	531	2.48688		531	2.48568		531	2.65863
	531.1	2.57432		531.1	2.54815		531.1	2.72999
	531.2	2.56639		531.2	2.5835		531.2	2.79372
	531.3	2.54511		531.3	2.58713		531.3	2.78331
	531.4	2.51733		531.4	2.57521		531.4	2.76009
	531.5	2.41006		531.5	2.54945		531.5	2.71952
	531.6	2.38032		531.6	2.5215		531.6	2.6738
	531.7	2.30932		531.7	2.48716		531.7	2.62802
	531.8	2.28217		531.8	2.45927		531.8	2.58576
	531.9	2.25506		531.9	2.43791		531.9	2.55856
	532	2.23086		532	2.40173		532	2.54389
	532.1	2.21567		532.1	2.38367		532.1	2.52379
	532.2	2.2317		532.2	2.37309		532.2	2.51556
	532.3	2.24734		532.3	2.41495		532.3	2.50869
	532.4	2.25046		532.4	2.41644		532.4	2.51195
	532.5	2.27476		532.5	2.45372		532.5	2.53958
	532.6	2.33819		532.6	2.48572		532.6	2.55812
	532.7	2.46147		532.7	2.53957		532.7	2.58172
	532.8	2.48462		532.8	2.55229		532.8	2.59607
	532.9	2.5082		532.9	2.57665		532.9	2.62796
	533	2.53551		533	2.56526		533	2.62122
	533.1	2.56458		533.1	2.54897		533.1	2.62999
	533.2	2.58302		533.2	2.52118		533.2	2.62742
	533.3	2.56168		533.3	2.5292		533.3	2.59685
	533.4	2.52419		533.4	2.48083		533.4	2.57731
	533.5	2.51217		533.5	2.40888		533.5	2.54256
	533.6	2.4378		533.6	2.36212		533.6	2.48549
	533.7	2.39028		533.7	2.31558		533.7	2.42285
	533.8	2.27438		533.8	2.19835		533.8	2.35294
	533.9	2.20772		533.9	2.1485		533.9	2.2571
	534	2.03365		534	2.00933		534	2.16576
	534.1	1.95831		534.1	1.90689		534.1	2.06987
	534.2	1.90446		534.2	1.85329		534.2	1.9824
	534.3	1.81999		534.3	1.77476		534.3	1.87785
	534.4	1.7306		534.4	1.70142		534.4	1.79659
	534.5	1.63556		534.5	1.60551		534.5	1.70764
	534.6	1.57658		534.6	1.5437		534.6	1.63103
	534.7	1.49969		534.7	1.43481		534.7	1.57166
	534.8	1.39931		534.8	1.34863		534.8	1.47481
	534.9	1.3523		534.9	1.28792		534.9	1.42845
	535	1.25915		535	1.2361		535	1.3684
	535.1	1.21283		535.1	1.1755		535.1	1.3181
	535.2	1.17988		535.2	1.13292		535.2	1.2528
	535.3	1.10666		535.3	1.08285		535.3	1.19861
	535.4	1.08056		535.4	1.04392		535.4	1.14472
	535.5	1.03793		535.5	1.02931		535.5	1.11732
	535.6	1.00508		535.6	1.0089		535.6	1.09065
	535.7	0.98966		535.7	0.97088		535.7	1.06291
	535.8	0.96949		535.8	0.94022		535.8	1.03825
	535.9	0.96275		535.9	0.95313		535.9	1.03351
	536	0.92744		536	0.9456		536	1.01316
	536.1	0.91493		536.1	0.94411		536.1	1.02137
	536.2	0.89673		536.2	0.92051		536.2	1.01187
	536.3	0.89546		536.3	0.91891		536.3	1.00877
	536.4	0.89557		536.4	0.92276		536.4	1.00656
	536.5	0.89812		536.5	0.9165		536.5	1.0098
	536.6	0.8905		536.6	0.89774		536.6	1.01517
	536.7	0.8998		536.7	0.95216		536.7	1.00751
	536.8	0.90618		536.8	0.93566		536.8	1.02278
	536.9	0.91656		536.9	0.95349		536.9	1.02954
	537	0.92425		537	0.96479		537	1.06172
	537.1	0.92793		537.1	0.98431		537.1	1.09035
	537.2	0.96479		537.2	0.99021		537.2	1.1038
	537.3	0.97592		537.3	1.01126		537.3	1.1254
	537.4	1.00974		537.4	1.04923		537.4	1.15339
	537.5	1.01498		537.5	1.05463		537.5	1.19217
	537.6	1.02022		537.6	1.09008		537.6	1.1997
	537.7	1.05252		537.7	1.11287		537.7	1.23135
	537.8	1.08331		537.8	1.13569		537.8	1.24804
	537.9	1.16767		537.9	1.16734		537.9	1.30282
	538	1.17483		538	1.19225		538	1.31517
	538.1	1.20075		538.1	1.23354		538.1	1.34192
	538.2	1.22525		538.2	1.27513		538.2	1.37017
	538.3	1.2373		538.3	1.28202		538.3	1.39329
	538.4	1.29376		538.4	1.30139		538.4	1.41379
	538.5	1.29336		538.5	1.32251		538.5	1.44301
	538.6	1.29297		538.6	1.35384		538.6	1.4646
	538.7	1.3391		538.7	1.36228		538.7	1.48671
	538.8	1.35822		538.8	1.39963		538.8	1.51657
	538.9	1.37508		538.9	1.40219		538.9	1.51957
	539	1.40533		539	1.42279		539	1.53505
	539.1	1.42417		539.1	1.45462		539.1	1.54423
	539.2	1.42506		539.2	1.47214		539.2	1.5565
	539.3	1.44233		539.3	1.47894		539.3	1.58065
	539.4	1.44702		539.4	1.4901		539.4	1.60214
	539.5	1.48156		539.5	1.49712		539.5	1.60569
	539.6	1.48871		539.6	1.50816		539.6	1.61229
	539.7	1.51059		539.7	1.5514		539.7	1.63276
	539.8	1.54999		539.8	1.55177		539.8	1.64504
	539.9	1.5529		539.9	1.57882		539.9	1.67191
	540	1.55929		540	1.58041		540	1.67045
	540.1	1.5839		540.1	1.60987		540.1	1.68504
	540.2	1.57341		540.2	1.63791		540.2	1.70688
	540.3	1.58377		540.3	1.64259		540.3	1.71552
	540.4	1.59619		540.4	1.65819		540.4	1.72465
	540.5	1.63003		540.5	1.69742		540.5	1.73891
	540.6	1.65657		540.6	1.70817		540.6	1.7474
	540.7	1.66385		540.7	1.72974		540.7	1.77284
	540.8	1.68643		540.8	1.75431		540.8	1.78537
	540.9	1.70805		540.9	1.77746		540.9	1.80411
	541	1.7335		541	1.80325		541	1.8325
	541.1	1.74793		541.1	1.83512		541.1	1.85695
	541.2	1.77187		541.2	1.84596		541.2	1.87293
	541.3	1.8035		541.3	1.86961		541.3	1.89284
	541.4	1.8222		541.4	1.88897		541.4	1.90686
	541.5	1.83436		541.5	1.89489		541.5	1.93081
	541.6	1.85759		541.6	1.91843		541.6	1.95321
	541.7	1.86755		541.7	1.94118		541.7	1.97962
	541.8	1.8761		541.8	1.9481		541.8	1.97711
	541.9	1.88124		541.9	1.97977		541.9	2.00331
	542	1.90349		542	1.98339		542	2.02117
	542.1	1.90349		542.1	2.00195		542.1	2.01966
	542.2	1.92263		542.2	1.99752		542.2	2.01439
	542.3	1.93569		542.3	2.01151		542.3	2.02737
	542.4	1.92353		542.4	2.02089		542.4	2.01118
	542.5	1.93194		542.5	2.01382		542.5	2.00338
	542.6	1.93446		542.6	1.98472		542.6	2.00113
	542.7	1.92339		542.7	1.97434		542.7	1.99009
	542.8	1.91535		542.8	1.96218		542.8	1.97904
	542.9	1.88978		542.9	1.94656		542.9	1.9564
	543	1.86956		543	1.9292		543	1.92551
	543.1	1.85026		543.1	1.91369		543.1	1.91789
	543.2	1.84423		543.2	1.875		543.2	1.8974
	543.3	1.82197		543.3	1.8571		543.3	1.85321
	543.4	1.77949		543.4	1.81863		543.4	1.83187
	543.5	1.75522		543.5	1.77813		543.5	1.80094
	543.6	1.73683		543.6	1.74892		543.6	1.76867
	543.7	1.69903		543.7	1.72178		543.7	1.74455
	543.8	1.6746		543.8	1.68402		543.8	1.70543
	543.9	1.63353		543.9	1.65126		543.9	1.68468
	544	1.61259		544	1.62894		544	1.65056
	544.1	1.59328		544.1	1.60283		544.1	1.62637
	544.2	1.57676		544.2	1.58154		544.2	1.59545
	544.3	1.5473		544.3	1.57514		544.3	1.56375
	544.4	1.54488		544.4	1.50971		544.4	1.53569
	544.5	1.51562		544.5	1.49979		544.5	1.50415
	544.6	1.49808		544.6	1.46781		544.6	1.48822
	544.7	1.47459		544.7	1.43098		544.7	1.45337
	544.8	1.44151		544.8	1.40124		544.8	1.42577
	544.9	1.42933		544.9	1.38613		544.9	1.38741
	545	1.39527		545	1.36629		545	1.36658
	545.1	1.37753		545.1	1.34984		545.1	1.34186
	545.2	1.33485		545.2	1.32145		545.2	1.31591
	545.3	1.32829		545.3	1.29524		545.3	1.29857
	545.4	1.32439		545.4	1.28879		545.4	1.2766
	545.5	1.28792		545.5	1.25837		545.5	1.26311
	545.6	1.26918		545.6	1.26032		545.6	1.23825
	545.7	1.2826		545.7	1.21314		545.7	1.22248
	545.8	1.23911		545.8	1.20686		545.8	1.19972
	545.9	1.22856		545.9	1.19013		545.9	1.19796
	546	1.20585		546	1.17146		546	1.18912
	546.1	1.18368		546.1	1.14503		546.1	1.14747
	546.2	1.16903		546.2	1.11278		546.2	1.134
	546.3	1.15444		546.3	1.09642		546.3	1.1214
	546.4	1.12664		546.4	1.08845		546.4	1.11178
	546.5	1.10541		546.5	1.08759		546.5	1.09299
	546.6	1.0884		546.6	1.06957		546.6	1.06988
	546.7	1.0805		546.7	1.07529		546.7	1.06974
	546.8	1.07076		546.8	1.05458		546.8	1.0652
	546.9	1.05626		546.9	1.04308		546.9	1.04938
	547	1.0405		547	1.04468		547	1.04565
	547.1	1.04354		547.1	1.03261		547.1	1.03306
	547.2	1.03321		547.2	1.02115		547.2	1.03546
	547.3	1.03326		547.3	1.00884		547.3	1.02328
	547.4	1.02426		547.4	1.02415		547.4	1.01252
	547.5	1.02806		547.5	1.00479		547.5	1.01541
	547.6	1.01377		547.6	1.01481		547.6	1.00806
	547.7	1.00978		547.7	1		547.7	1
	547.8	1.00612		547.8	1.02595		547.8	1.00706
	547.9	1.01339		547.9	1.00988		547.9	1.00839
	548	1.00197		548	1.02843		548	1.00445
	548.1	1		548.1	1.02786		548.1	1.01963
	548.2	1.01213		548.2	1.00518		548.2	1.01454
	548.3	1.01424		548.3	1.01749		548.3	1.02203
	548.4	1.01434		548.4	1.03317		548.4	1.03067
	548.5	1.02708		548.5	1.0519		548.5	1.03404
	548.6	1.03752		548.6	1.05834		548.6	1.03915
	548.7	1.02958		548.7	1.0525		548.7	1.04126
	548.8	1.0329		548.8	1.05933		548.8	1.04888
	548.9	1.0474		548.9	1.08525		548.9	1.06163
	549	1.05318		549	1.07899		549	1.0756
	549.1	1.06347		549.1	1.10726		549.1	1.08012
	549.2	1.08335		549.2	1.11075		549.2	1.08576
	549.3	1.08337		549.3	1.11332		549.3	1.09187
	549.4	1.09701		549.4	1.13077		549.4	1.09083
	549.5	1.1061		549.5	1.13244		549.5	1.10368
	549.6	1.11198		549.6	1.14919		549.6	1.11994
	549.7	1.11986		549.7	1.15399		549.7	1.11597
	549.8	1.11866		549.8	1.15607		549.8	1.1143
	549.9	1.13461		549.9	1.15389		549.9	1.12404
	550	1.13935		550	1.16555		550	1.13119
	550.1	1.14703		550.1	1.18315		550.1	1.126
	550.2	1.14551		550.2	1.1765		550.2	1.13511
	550.3	1.15198		550.3	1.18024		550.3	1.13006
	550.4	1.1521		550.4	1.17317		550.4	1.12809
	550.5	1.15894		550.5	1.16278		550.5	1.13889
	550.6	1.16373		550.6	1.17811		550.6	1.13939
	550.7	1.16217		550.7	1.18193		550.7	1.13277
	550.8	1.15998		550.8	1.18039		550.8	1.13507
	550.9	1.15951		550.9	1.16222		550.9	1.13223
	551	1.14551		551	1.16213		551	1.11229
	551.1	1.14261		551.1	1.17372		551.1	1.10977
	551.2	1.13684		551.2	1.15435		551.2	1.11554
	551.3	1.13108		551.3	1.15668		551.3	1.11454
	551.4	1.15613		551.4	1.14059		551.4	1.11028
	551.5	1.14657		551.5	1.14614		551.5	1.09697

## Sheet: Fig. 4c
Fig. 4c	XAS O K pre-edge
	α-Ti2O3			o-Ti2O3			γ-Ti2O3
	Photon energy (eV)	Intensity		Photon energy (eV)	Intensity		Photon energy (eV)	Intensity
	528	0.000820237		528	-0.01273		528	0.000841696
	528.1	-0.00287		528.1	0.00601		528.1	0.00128
	528.2	0.00265		528.2	0.01043		528.2	0.00172
	528.3	0.01246		528.3	-0.01116		528.3	0.00293
	528.4	0.01197		528.4	0.00312		528.4	0.00947
	528.5	0.00593		528.5	0.00123		528.5	0.00514
	528.6	0.01925		528.6	0.00453		528.6	0.01203
	528.7	0.01581		528.7	0.01114		528.7	0.02666
	528.8	0.00348		528.8	0.02417		528.8	0.03344
	528.9	0.02128		528.9	0.02975		528.9	0.04119
	529	0.03009		529	0.02856		529	0.06242
	529.1	0.06372		529.1	0.05292		529.1	0.09671
	529.2	0.06972		529.2	0.07137		529.2	0.1233
	529.3	0.07257		529.3	0.11017		529.3	0.16228
	529.4	0.1126		529.4	0.17774		529.4	0.21715
	529.5	0.18499		529.5	0.26419		529.5	0.28765
	529.6	0.23698		529.6	0.34034		529.6	0.3535
	529.7	0.36576		529.7	0.45571		529.7	0.46839
	529.8	0.47322		529.8	0.62397		529.8	0.58802
	529.9	0.64498		529.9	0.77776		529.9	0.7459
	530	0.85482		530	0.9645		530	0.94214
	530.1	1.0341		530.1	1.15603		530.1	1.11423
	530.2	1.28336		530.2	1.37893		530.2	1.31191
	530.3	1.41021		530.3	1.47586		530.3	1.5636
	530.4	1.62863		530.4	1.68494		530.4	1.76104
	530.5	1.79208		530.5	1.88457		530.5	1.94459
	530.6	1.95326		530.6	2.00856		530.6	2.13366
	530.7	2.14532		530.7	2.19963		530.7	2.29978
	530.8	2.31081		530.8	2.28364		530.8	2.45271
	530.9	2.39745		530.9	2.41058		530.9	2.57633
	531	2.48688		531	2.48568		531	2.65863
	531.1	2.57432		531.1	2.54815		531.1	2.72999
	531.2	2.56639		531.2	2.5835		531.2	2.79372
	531.3	2.54511		531.3	2.58713		531.3	2.78331
	531.4	2.51733		531.4	2.57521		531.4	2.76009
	531.5	2.41006		531.5	2.54945		531.5	2.71952
	531.6	2.38032		531.6	2.5215		531.6	2.6738
	531.7	2.30932		531.7	2.48716		531.7	2.62802
	531.8	2.28217		531.8	2.45927		531.8	2.58576
	531.9	2.25506		531.9	2.43791		531.9	2.55856
	532	2.23086		532	2.40173		532	2.54389
	532.1	2.21567		532.1	2.38367		532.1	2.52379
	532.2	2.2317		532.2	2.37309		532.2	2.51556
	532.3	2.24734		532.3	2.41495		532.3	2.50869
	532.4	2.25046		532.4	2.41644		532.4	2.51195
	532.5	2.27476		532.5	2.45372		532.5	2.53958
	532.6	2.33819		532.6	2.48572		532.6	2.55812
	532.7	2.46147		532.7	2.53957		532.7	2.58172
	532.8	2.48462		532.8	2.55229		532.8	2.59607
	532.9	2.5082		532.9	2.57665		532.9	2.62796
	533	2.53551		533	2.56526		533	2.62122
	533.1	2.56458		533.1	2.54897		533.1	2.62999
	533.2	2.58302		533.2	2.52118		533.2	2.62742
	533.3	2.56168		533.3	2.5292		533.3	2.59685
	533.4	2.52419		533.4	2.48083		533.4	2.57731
	533.5	2.51217		533.5	2.40888		533.5	2.54256
	533.6	2.4378		533.6	2.36212		533.6	2.48549
	533.7	2.39028		533.7	2.31558		533.7	2.42285
	533.8	2.27438		533.8	2.19835		533.8	2.35294
	533.9	2.20772		533.9	2.1485		533.9	2.2571
	534	2.03365		534	2.00933		534	2.16576
	534.1	1.95831		534.1	1.90689		534.1	2.06987
	534.2	1.90446		534.2	1.85329		534.2	1.9824
	534.3	1.81999		534.3	1.77476		534.3	1.87785
	534.4	1.7306		534.4	1.70142		534.4	1.79659
	534.5	1.63556		534.5	1.60551		534.5	1.70764
	534.6	1.57658		534.6	1.5437		534.6	1.63103
	534.7	1.49969		534.7	1.43481		534.7	1.57166
	534.8	1.39931		534.8	1.34863		534.8	1.47481
	534.9	1.3523		534.9	1.28792		534.9	1.42845
	535	1.25915		535	1.2361		535	1.3684
	535.1	1.21283		535.1	1.1755		535.1	1.3181
	535.2	1.17988		535.2	1.13292		535.2	1.2528
	535.3	1.10666		535.3	1.08285		535.3	1.19861
	535.4	1.08056		535.4	1.04392		535.4	1.14472
	535.5	1.03793		535.5	1.02931		535.5	1.11732
	535.6	1.00508		535.6	1.0089		535.6	1.09065
	535.7	0.98966		535.7	0.97088		535.7	1.06291
	535.8	0.96949		535.8	0.94022		535.8	1.03825
	535.9	0.96275		535.9	0.95313		535.9	1.03351
	536	0.92744		536	0.9456		536	1.01316
	536.1	0.91493		536.1	0.94411		536.1	1.02137
	536.2	0.89673		536.2	0.92051		536.2	1.01187
	536.3	0.89546		536.3	0.91891		536.3	1.00877
	536.4	0.89557		536.4	0.92276		536.4	1.00656
	536.5	0.89812		536.5	0.9165		536.5	1.0098
	536.6	0.8905		536.6	0.89774		536.6	1.01517
	536.7	0.8998		536.7	0.95216		536.7	1.00751
	536.8	0.90618		536.8	0.93566		536.8	1.02278
	536.9	0.91656		536.9	0.95349		536.9	1.02954
	537	0.92425		537	0.96479		537	1.06172
	537.1	0.92793		537.1	0.98431		537.1	1.09035
	537.2	0.96479		537.2	0.99021		537.2	1.1038

## Sheet: Fig. 4d
Fig. 4d	Hybridization factor	3d	t2g	eg
	α-Ti2O3	9.02685	2.96274	6.06411
	o-Ti2O3	9.17586	2.95848	6.21738
	γ-Ti2O3	9.51297	3.19114	6.32183

## Sheet: Fig. 5a
Fig. 5a	Resistivity (Ω cm)
	α-Ti2O3			o-Ti2O3			γ-Ti2O3
	T (K)	Resistivity (Ω cm)		T (K)	Resistivity (Ω cm)		T (K)	Resistivity (Ω cm)
	4.0541	0.000725537		4.0541	2.91788e-08		400.01	0.000110857
	4.1585	0.000725385		4.1585	-5.4204e-08		399.201	0.000110838
	4.3578	0.000725023		4.3578	-1.55759e-08		398.262	0.000110846
	4.56105	0.000724626		4.56105	-4.88044e-09		397.797	0.000110861
	4.75595	0.000724255		4.75595	-3.01133e-09		397.227	0.00011088
	4.9556	0.000723772		4.9556	1.83667e-05		396.678	0.000110878
	5.1547	0.000723286		5.1547	0.000379895		395.512	0.00011091
	5.3559	0.000723037		5.3559	0.000618487		394.293	0.000110958
	5.5534	0.000722759		5.5534	0.000712744		392.548	0.000110942
	5.7632	0.00072243		5.7632	0.000751148		390.347	0.000111067
	5.9551	0.000721965		5.9551	0.00076452		388.045	0.000111101
	6.16115	0.000721736		6.16115	0.000770271		386.679	0.000111187
	6.3593	0.00072146		6.3593	0.000772166		385.658	0.000111294
	6.56075	0.00072112		6.56075	0.000773149		384.474	0.000111377
	6.7587	0.000721		6.7587	0.000773618		383.542	0.000111428
	6.96155	0.000720448		6.96155	0.000774013		382.844	0.00011151
	7.15865	0.00072037		7.15865	0.000774122		381.973	0.000111531
	7.36	0.00071981		7.36	0.000774223		380.748	0.000111581
	7.56715	0.000719694		7.56715	0.000774164		379.266	0.000111659
	7.7572	0.000719161		7.7572	0.000774128		377.959	0.00011178
	7.96155	0.000718935		7.96155	0.000773943		377.094	0.00011186
	8.15565	0.000718501		8.15565	0.000773829		376.02	0.000111973
	8.3616	0.000718026		8.3616	0.000773587		375.065	0.00011205
	8.5575	0.000717776		8.5575	0.000773405		373.991	0.000112155
	8.7572	0.000717323		8.7572	0.000773085		372.958	0.000112263
	8.9706	0.000717272		8.9706	0.000772755		371.314	0.000112421
	9.1625	0.000716825		9.1625	0.000772512		370.03	0.000112566
	9.37175	0.00071629		9.37175	0.000772145		369.141	0.000112703
	9.55565	0.000716193		9.55565	0.00077185		368.006	0.000112852
	9.7577	0.000715806		9.7577	0.000771468		366.992	0.000112957
	9.9552	0.000715381		9.9552	0.000771109		365.967	0.000113121
	10.0062	0.000715516		10.0062	0.000770937		365.071	0.000113261
	10.1584	0.000715256		10.1584	0.000770838		364.063	0.000113418
	11.0957	0.000713889		11.0957	0.000768975		362.994	0.000113574
	12.593	0.000711497		12.593	0.000765737		362.058	0.000113726
	14.1099	0.000709276		14.1099	0.000762278		360.973	0.000113873
	15.5287	0.000707158		15.5287	0.000758935		360.044	0.000114033
	17.0485	0.000704728		17.0485	0.000755257		359.063	0.000114207
	18.57	0.000702338		18.57	0.000751558		358.016	0.000114386
	20.1043	0.000699991		20.1043	0.000747739		356.973	0.000114586
	21.6354	0.000697523		21.6354	0.000743879		356.043	0.000114747
	23.1819	0.000695148		23.1819	0.000739784		355.076	0.000114936
	24.5623	0.000693047		24.5623	0.000735986		353.975	0.000115145
	26.0879	0.000690716		26.0879	0.000731664		352.958	0.00011534
	27.6161	0.000688345		27.6161	0.000727294		352.038	0.000115523
	29.173	0.000685846		29.173	0.000722843		351.019	0.000115742
	30.5572	0.000683596		30.5572	0.000718525		350.018	0.000115952
	32.1155	0.000681156		32.1155	0.000713781		349.021	0.000116171
	33.6468	0.000678685		33.6468	0.000708796		348.03	0.000116392
	35.0521	0.000676373		35.0521	0.000704106		347.024	0.000116618
	36.574	0.000674091		36.574	0.000698853		346.011	0.000116858
	38.1064	0.000671634		38.1064	0.000693515		345.006	0.000117097
	39.5538	0.000669285		39.5538	0.00068836		343.995	0.00011734
	41.0999	0.000667082		41.0999	0.000682633		343.02	0.000117571
	42.6001	0.00066444		42.6001	0.000676829		342.017	0.000117816
	44.1352	0.000662235		44.1352	0.000670868		341.021	0.000118084
	45.5599	0.000659848		45.5599	0.000665244		340.01	0.000118333
	47.1727	0.000657439		47.1727	0.000658857		339.016	0.000118577
	48.6303	0.00065511		48.6303	0.000652694		338.007	0.000118844
	50.1223	0.000652874		50.1223	0.000646562		337.03	0.000119116
	51.6506	0.000650277		51.6506	0.000639895		336.013	0.000119386
	53.142	0.000647888		53.142	0.000633621		334.999	0.000119665
	54.6549	0.000645316		54.6549	0.000626962		333.948	0.000119938
	56.0754	0.00064325		56.0754	0.000620691		333.028	0.000120206
	57.6107	0.000640938		57.6107	0.000613815		332.026	0.000120486
	59.0648	0.000638463		59.0648	0.000607563		330.981	0.00012082
	60.5951	0.000635938		60.5951	0.000600532		330.007	0.000121082
	62.1445	0.000633446		62.1445	0.000593739		328.998	0.000121376
	63.6331	0.000630931		63.6331	0.000586842		327.996	0.00012167
	65.0873	0.000628881		65.0873	0.000580235		326.978	0.000121977
	66.577	0.00062603		66.577	0.000573733		325.971	0.000122275
	68.109	0.000623745		68.109	0.000566764		324.996	0.000122553
	69.6071	0.000621108		69.6071	0.000560129		324.015	0.000122865
	71.0677	0.00061869		71.0677	0.000553653		323.012	0.000123171
	72.5988	0.000616359		72.5988	0.000547011		322.007	0.000123473
	74.0958	0.000613724		74.0958	0.000540477		321.024	0.000123774
	75.6313	0.000611271		75.6313	0.000533875		320.019	0.000124106
	77.0832	0.000608562		77.0832	0.000527995		318.99	0.000124397
	78.6221	0.000605736		78.6221	0.000521466		318.002	0.000124713
	80.0685	0.000603545		80.0685	0.00051553		317.019	0.000125016
	81.6179	0.000600598		81.6179	0.000509401		316.027	0.000125344
	83.1444	0.000597996		83.1444	0.000503396		315.029	0.000125659
	84.5935	0.00059536		84.5935	0.000498155		314.016	0.000125995
	86.0825	0.000592699		86.0825	0.000492409		313.024	0.000126315
	87.6283	0.000590159		87.6283	0.000486864		312.014	0.000126633
	89.1239	0.000587206		89.1239	0.000481775		311.044	0.000126952
	90.6076	0.000584515		90.6076	0.000476735		310.029	0.000127283
	92.1269	0.000581647		92.1269	0.000471929		309.046	0.0001276
	93.5523	0.000578992		93.5523	0.0004676		308.05	0.000127931
	95.0717	0.000575919		95.0717	0.000462956		307.048	0.00012825
	96.5825	0.000573217		96.5825	0.000458569		306.042	0.000128588
	98.1028	0.000570433		98.1028	0.000454458		305.044	0.000128925
	99.585	0.000567553		99.585	0.000450632		304.056	0.00012925
	101.075	0.000564771		101.075	0.000446772		303.017	0.000129606
	102.612	0.000561632		102.612	0.000443477		302.019	0.000129953
	104.07	0.000558628		104.07	0.000440153		301.044	0.000130283
	105.595	0.000555583		105.595	0.0004368		300.039	0.000130629
	107.12	0.000552667		107.12	0.000433813		299.011	0.000130955
	108.627	0.000549618		108.627	0.000430896		298.014	0.000131327
	110.165	0.00054662		110.165	0.000427996		296.994	0.000131649
	111.57	0.000543588		111.57	0.000425672		296.003	0.000131997
	113.11	0.000540286		113.11	0.000423153		294.978	0.00013235
	114.637	0.000536883		114.637	0.000420803		293.997	0.000132687
	116.048	0.000534219		116.048	0.000418465		292.99	0.000133041
	117.587	0.000530839		117.587	0.000416459		291.986	0.000133397
	119.134	0.000527251		119.134	0.000414411		290.987	0.000133741
	120.567	0.000524417		120.567	0.000412358		289.96	0.000134105
	122.094	0.000520971		122.094	0.000410562		289.041	0.000134428
	123.549	0.000517626		123.549	0.00040883		287.966	0.000134798
	125.156	0.000513938		125.156	0.000406945		286.984	0.000135152
	126.606	0.000510828		126.606	0.000405303		285.975	0.000135508
	128.145	0.000507285		128.145	0.000403681		284.993	0.000135856
	129.571	0.000503764		129.571	0.000402206		283.998	0.000136212
	131.116	0.000500396		131.116	0.000400567		283.022	0.000136553
	132.539	0.000497036		132.539	0.000399215		282.019	0.000136909
	134.1	0.000493325		134.1	0.00039771		281.029	0.000137258
	135.597	0.000489795		135.597	0.000396249		280.027	0.000137618
	137.128	0.000485992		137.128	0.000395024		279.043	0.000137967
	138.579	0.000482463		138.579	0.000393771		278.038	0.000138336
	140.112	0.000478596		140.112	0.00039235		277.03	0.000138705
	141.559	0.000475006		141.559	0.000391103		276.05	0.000139052
	143.091	0.000471404		143.091	0.000389772		275.039	0.000139403
	144.54	0.000467795		144.54	0.000388635		274.051	0.000139758
	145.62	0.000465079		145.62	0.000387772		273.068	0.000140123
	147.119	0.000461268		147.119	0.000386675		272.049	0.000140483
	148.648	0.000457304		148.648	0.000385573		271.037	0.000140856
	150.054	0.000453739		150.054	0.000384476		270.039	0.000141216
	151.588	0.000449786		151.588	0.000383205		269.01	0.000141593
	153.04	0.000446216		153.04	0.000381988		267.99	0.000141945
	154.605	0.000442134		154.605	0.000381124		267.001	0.000142325
	156.097	0.000438219		156.097	0.000379968		266.016	0.000142744
	157.632	0.00043411		157.632	0.000378907		265.003	0.000143092
	159.083	0.000430642		159.083	0.000377734		264.026	0.000143473
	160.609	0.000426405		160.609	0.000376978		263.026	0.000143843
	162.06	0.00042265		162.06	0.000375947		262.026	0.000144229
	163.597	0.000418516		163.597	0.000374899		261.044	0.000144598
	165.122	0.000414643		165.122	0.000373771		260.031	0.000144995
	166.577	0.000410881		166.577	0.000372879		259.029	0.000145379
	168.07	0.000406994		168.07	0.000371974		258.047	0.000145739
	169.594	0.000402858		169.594	0.000371019		257.022	0.000146136
	171.048	0.000399145		171.048	0.000370055		256.022	0.000146502
	172.578	0.000395156		172.578	0.000369317		255.021	0.000146873
	174.106	0.000391205		174.106	0.000368384		254.026	0.000147287
	175.639	0.000387273		175.639	0.000367309		253.014	0.00014766
	177.052	0.000383616		177.052	0.000366358		252.02	0.00014805
	178.613	0.00037981		178.613	0.000365359		251.047	0.000148409
	180.111	0.000375925		180.111	0.000364694		250.045	0.000148816
	181.557	0.000372356		181.557	0.000363758		249.046	0.000149192
	183.086	0.000368296		183.086	0.000362904		248.024	0.000149595
	184.616	0.000364736		184.616	0.000362085		247.024	0.000149984
	186.118	0.000361093		186.118	0.000361119		246.034	0.000150355
	187.602	0.000357353		187.602	0.000360286		245.04	0.000150751
	189.055	0.000353905		189.055	0.000359452		244.019	0.000151146
	190.587	0.000350285		190.587	0.000358722		243.036	0.000151532
	192.111	0.000346729		192.111	0.000357798		242.025	0.000151948
	193.556	0.000343434		193.556	0.000356883		241.021	0.00015237
	195.094	0.000339912		195.094	0.000356147		240.005	0.000152794
	196.625	0.000336387		196.625	0.000355321		239.01	0.000153198
	198.153	0.000333097		198.153	0.000354313		237.998	0.000153616
	199.605	0.000329913		199.605	0.000353569		237.013	0.000154038
	201.152	0.000326571		201.152	0.000352653		236.005	0.000154455
	202.595	0.000323362		202.595	0.000351872		235.032	0.000154871
	204.123	0.000320164		204.123	0.000351039		234.01	0.000155319
	205.551	0.000317315		205.551	0.000350245		233.028	0.000155744
	207.129	0.000314123		207.129	0.000349348		232.015	0.000156157
	208.615	0.000311315		208.615	0.000348383		231.031	0.000156613
	210.066	0.000308457		210.066	0.000347704		230.016	0.000157063
	211.572	0.000305559		211.572	0.000346783		229.02	0.000157511
	213.108	0.000302645		213.108	0.000346227		228.027	0.000157945
	214.553	0.000300021		214.553	0.000345448		227.025	0.000158382
	216.072	0.00029727		216.072	0.000344423		226.019	0.00015885
	217.633	0.000294625		217.633	0.000343602		225.02	0.0001593
	219.124	0.00029209		219.124	0.000342759		224.03	0.000159751
	220.65	0.000289529		220.65	0.000341945		223.041	0.000160213
	222.073	0.000287295		222.073	0.000341069		222.035	0.000160671
	223.612	0.000284624		223.612	0.000340354		221.04	0.000161127
	225.12	0.000282251		225.12	0.000339523		220.02	0.000161607
	226.582	0.000280223		226.582	0.000338655		219.02	0.000162096
	228.123	0.000277885		228.123	0.000337882		218.031	0.000162566
	229.56	0.000275876		229.56	0.000336973		217.027	0.000163048
	231.102	0.000273902		231.102	0.000336105		216.022	0.00016354
	232.599	0.0002718		232.599	0.000335377		215.036	0.000164027
	234.153	0.000269578		234.153	0.000334626		214.006	0.000164515
	235.598	0.000267931		235.598	0.000333802		212.995	0.000165036
	237.124	0.00026588		237.124	0.000333154		211.982	0.000165549
	238.66	0.000263997		238.66	0.000332211		211.002	0.000166038
	240.118	0.000262464		240.118	0.000331255		209.981	0.000166589
	241.609	0.000260608		241.609	0.000330764		208.993	0.000167099
	243.147	0.000258742		243.147	0.000329798		208.01	0.000167639
	244.555	0.000257412		244.555	0.000328926		206.996	0.000168164
	246.085	0.000255842		246.085	0.000328319		206	0.000168703
	247.619	0.000254287		247.619	0.000327416		204.995	0.000169233
	249.165	0.000252964		249.165	0.000326424		204.012	0.00016979
	250.567	0.000251619		250.567	0.00032575		203.001	0.000170332
	252.099	0.000250103		252.099	0.000325073		201.978	0.000170925
	253.608	0.000248516		253.608	0.000324175		200.983	0.000171476
	255.142	0.000246944		255.142	0.000323256		200.025	0.000171996
	256.538	0.000245675		256.538	0.000322551		199.027	0.000172589
	258.076	0.00024438		258.076	0.000321707		198.038	0.000173161
	259.624	0.000243169		259.624	0.000320868		197.026	0.000173738
	261.068	0.000242061		261.068	0.000320133		196.039	0.000174311
	262.592	0.000240856		262.592	0.000319337		195.038	0.000174911
	264.129	0.0002398		264.129	0.000318413		194.048	0.000175514
	265.585	0.000238829		265.585	0.000317544		193.05	0.00017615
	267.084	0.000237718		267.084	0.000316875		192.066	0.00017671
	268.624	0.000236674		268.624	0.000316141		191.057	0.000177408
	270.104	0.000235687		270.104	0.000315308		190.036	0.000178032
	271.566	0.000234859		271.566	0.000314379		189.039	0.000178676
	273.114	0.000233786		273.114	0.000313677		188.043	0.000179304
	274.528	0.000233042		274.528	0.000313074		187.052	0.000179955
	276.06	0.000232265		276.06	0.000312142		186.058	0.000180602
	277.617	0.000231393		277.617	0.000311421		185.058	0.000181317
	279.127	0.000230441		279.127	0.00031064		184.057	0.000181972
	280.589	0.000229823		280.589	0.000309923		183.068	0.000182693
	282.035	0.000229161		282.035	0.000309068		181.932	0.000183482
	283.58	0.000228246		283.58	0.000308425		181.037	0.000184121
	285.12	0.000227692		285.12	0.000307657		180.007	0.000184861
	286.556	0.00022705		286.556	0.000307078		179.047	0.000185582
	288.093	0.000226454		288.093	0.000306171		178.043	0.00018631
	289.625	0.000225745		289.625	0.000305577		177.051	0.000187054
	291.136	0.000225147		291.136	0.000304968		176.056	0.00018786
	292.584	0.000224695		292.584	0.000304088		174.982	0.000188701
	294.149	0.000223893		294.149	0.000303518		173.957	0.000189486
	295.57	0.000223516		295.57	0.000302942		172.988	0.000190303
	297.119	0.000222963		297.119	0.000302171		171.987	0.000191145
	298.662	0.000222406		298.662	0.00030166		170.987	0.000191974
	300.097	0.000222065		300.097	0.000301		169.981	0.000192814
	301.557	0.000221463		301.557	0.000300405		168.958	0.000193745
	303.088	0.00022104		303.088	0.000299859		168.051	0.000194561
	304.589	0.000220833		304.589	0.000299148		167.06	0.000195452
	306.091	0.000220308		306.091	0.000298649		165.95	0.000196519
	307.668	0.000219947		307.668	0.000298139		165.05	0.000197374
	309.082	0.000219515		309.082	0.000297537		163.991	0.000198426
	310.604	0.00021918		310.604	0.00029713		162.97	0.000199415
	312.152	0.000218864		312.152	0.000296676		161.996	0.000200437
	313.652	0.000218452		313.652	0.000296129		160.968	0.000201482
	315.153	0.000218333		315.153	0.000295573		159.984	0.000202577
	316.627	0.000217929		316.627	0.000295147		159.068	0.000203562
	318.093	0.000217632		318.093	0.00029494		158.07	0.000204681
	319.629	0.000217361		319.629	0.000294508		156.959	0.000205973
	321.057	0.000217065		321.057	0.000294081		156.065	0.000207048
	322.593	0.000216999		322.593	0.000293572		155.045	0.00020834
	324.131	0.000216577		324.131	0.000293432		154.054	0.000209608
	325.571	0.000216395		325.571	0.000293206		153.065	0.000210947
	327.103	0.000216089		327.103	0.000292765		152.06	0.000212314
	328.555	0.00021596		328.555	0.000292549		151.07	0.000213769
	330.115	0.000215725		330.115	0.000292172		150.014	0.000215377
	331.614	0.000215635		331.614	0.000292092		149.012	0.000216999
	333.081	0.00021547		333.081	0.000291711		148.019	0.000218664
	334.539	0.00021529		334.539	0.000291603		146.999	0.000220484
	336.085	0.000214965		336.085	0.000291386		146.017	0.000222311
	337.62	0.000215021		337.62	0.000291235		145.033	0.000224284
	339.051	0.000214965		339.051	0.000290914		144.058	0.000226329
	340.593	0.00021474		340.593	0.000291041		143.053	0.000228573
	342.07	0.000214604		342.07	0.000290762		141.972	0.000231233
	343.666	0.000214507		343.666	0.000290718		141.054	0.000233532
	345.124	0.000214335		345.124	0.000290588		140.074	0.000236264
	346.589	0.00021442		346.589	0.000290477		138.966	0.0002394
	348.126	0.000214312		348.126	0.000290388		137.979	0.000242504
	349.551	0.000214181		349.551	0.000290604		136.994	0.000245713
	351.127	0.000214041		351.127	0.000290443		135.978	0.000249269
	352.586	0.000214075		352.586	0.000290513		134.975	0.000252835
	354.118	0.000213813		354.118	0.000290458		133.982	0.00025679
	355.589	0.000214092		355.589	0.000290365		133.001	0.00026074
	357.126	0.000213813		357.126	0.000290487		131.974	0.000265002
	358.598	0.000213904		358.598	0.000290529		130.971	0.000269446
	360.071	0.000213674		360.071	0.0002906		129.977	0.000273897
	361.614	0.000213824		361.614	0.000290776		129.014	0.000278332
	363.13	0.000213911		363.13	0.000290643		128.021	0.000283052
	364.565	0.000213908		364.565	0.000290819		127.028	0.000287915
	366.104	0.000213806		366.104	0.000290908		126.019	0.00029286
	367.631	0.000213826		367.631	0.000291158		125.045	0.000297944
	369.106	0.000213953		369.106	0.000290994		124.035	0.000303148
	370.568	0.000213868		370.568	0.000291377		123.037	0.000308582
	372.121	0.000213822		372.121	0.000291311		121.99	0.000314136
	373.592	0.000214038		373.592	0.000291456		120.987	0.000319844
	375.134	0.000213843		375.134	0.000291691		120.006	0.000325292
	376.631	0.000214024		376.631	0.000291844		119.022	0.000331001
	378.074	0.000213871		378.074	0.000292012		117.991	0.000336986
	379.591	0.000214112		379.591	0.000292284		116.979	0.000343088
	381.145	0.000213961		381.145	0.000292373		115.983	0.000349132
	382.583	0.000214224		382.583	0.000292642		114.992	0.000355308
	384.095	0.000214297		384.095	0.00029272		113.982	0.000361537
	385.549	0.000214421		385.549	0.000292839		112.973	0.00036804
	387.096	0.000214431		387.096	0.000293192		111.972	0.000374486
	388.556	0.000214671		388.556	0.000293229		110.949	0.000381221
	390.126	0.000214562		390.126	0.000293635		110.068	0.000387242
	391.597	0.000214818		391.597	0.000293698		108.961	0.000394575
	393.128	0.000214746		393.128	0.000294078		108.029	0.000400956
	394.574	0.000214737		394.574	0.000294246		106.909	0.000408965
	396.083	0.000215031		396.083	0.00029459		105.982	0.000415439
	397.644	0.000215123		397.644	0.000294743		104.953	0.000423018
	399.052	0.000215218		399.052	0.00029508		104.063	0.000429375
	399.899	0.000215263		399.899	0.000295215		102.984	0.00043764
	400.41	0.000215144		400.41	0.000295369		102.053	0.000444637
							100.987	0.000452743
							100.025	0.000460423
							98.9796	0.000468507
							97.9972	0.000476444
							96.9805	0.000484462
							95.9746	0.000492669
							95.0561	0.000500426
							94.0528	0.000509058
							93.025	0.000517803
							92.0228	0.000526433
							91.0282	0.000535307
							90.0196	0.000544216
							89.0343	0.000553457
							88.037	0.000562568
							86.9957	0.000572077
							85.9949	0.00058153
							84.9744	0.000591267
							84.0018	0.000600885
							83.0387	0.000610012
							82.0579	0.000619858
							80.9784	0.000630818
							79.9476	0.0006413
							78.9629	0.000650838
							78.0511	0.000661183
							77.0175	0.000672342
							75.9753	0.000683431
							74.9655	0.000694325
							73.9895	0.000705203
							73.002	0.000716272
							71.9577	0.000728124
							70.9745	0.000739193
							69.9439	0.000750976
							69.0595	0.000761466
							67.9941	0.000774557
							67.0048	0.000785561
							65.9738	0.000797907
							65.0529	0.000809429
							64.1	0.000821472
							62.9496	0.000834932
							61.9072	0.000848727
							60.9974	0.000860428
							60.1094	0.000872113
							58.9389	0.000887444
							57.9535	0.000900746
							56.9624	0.000914201
							56.0276	0.000926344
							55.0217	0.000940734
							54.0585	0.000954529
							53.0132	0.00096941
							51.9642	0.000984627
							51.0406	0.000997981
							50.0582	0.00101
							48.886	0.00103
							47.9564	0.00104
							47.0069	0.00106
							45.9102	0.00108
							44.989	0.00109
							43.9275	0.00111
							42.865	0.00112
							41.4553	0.00115
							40.4838	0.00116
							39.4813	0.00118
							38.4963	0.0012
							37.4823	0.00121
							36.5894	0.00123
							35.4218	0.00125
							34.4888	0.00127
							33.4907	0.00129
							32.4678	0.0013
							31.5081	0.00132
							30.5241	0.00134
							29.4255	0.00136
							28.5053	0.00138
							27.5044	0.0014
							26.4873	0.00142
							25.4437	0.00145
							24.5231	0.00147
							23.5253	0.00149
							22.4177	0.00151
							21.5412	0.00153
							20.4363	0.00156
							19.5317	0.00158
							18.4039	0.00161
							17.524	0.00163
							16.5245	0.00166
							15.3749	0.00169
							14.0114	0.00174
							12.9473	0.00177
							12.0361	0.0018
							10.9972	0.00184
							10.144	0.00187
							9.9372	0.00188
							9.9867	--
							9.83285	0.00188
							9.6556	0.00189
							9.554	0.00189
							9.45105	0.0019
							9.3505	0.0019
							9.25045	0.0019
							9.1491	0.00191
							9.0481	0.00191
							8.94865	0.00192
							8.85105	0.00192
							8.7532	0.00192
							8.66	0.00193
							8.5494	0.00193
							8.45255	0.00194
							8.35155	0.00194
							8.25295	0.00195
							8.1442	0.00195
							8.0447	0.00196
							7.94815	0.00196
							7.85115	0.00196
							7.757	0.00197
							7.65045	0.00197
							7.5551	0.00198
							7.45595	0.00198
							7.34815	0.00199
							7.2503	0.00199
							7.15365	0.002
							7.05255	0.002
							6.9552	0.00201
							6.846	0.00201
							6.7555	0.00201
							6.6496	0.00202
							6.54985	0.00203
							6.44805	0.00203
							6.3577	0.00203
							6.24975	0.00204
							6.15045	0.00205
							6.0305	0.00205
							5.83195	0.00206
							5.6604	0.00207
							5.55125	0.00208
							5.43665	0.00209
							5.31425	0.00209
							5.14785	0.0021
							5.04695	0.00211
							5.0026	0.00211

[truncated: 14 more sheets: Fig. 5b, Fig. 5c, Fig. 6a, Fig. 6b, Fig. 6c, Fig. 6d, Fig. 7d, Supplementary Fig. 6a, Supplementary Fig. 6b, Supplementary Fig. 8a, Supplementary Fig. 8b, Supplementary Fig. 9, Supplementary Fig. 10, Supplementary Fig. 12b]
